# Supplementary material for: The fungal composition of natural biofinishes on oil-treated wood
Source: Fungal Biol Biotechnol. 2017 Jan 26;4:2. doi: 10.1186/s40694-017-0030-5 (PMC5611603; doi:10.1186/s40694-017-0030-5)
Supplement: Supplementary file 4 — Additional file 4: Table S4. Illumina amplicon sequences identified by a BLAST search against the database of GenBank, Q-bank and CBS (type strains of the CBS Barcoding database were selected from data generated until September 2015). Sequences were identified to genus level when possible and marked as ‘unidentified genus’ when BLAST resulted in hits with an identity below 97%. The number of reads of each unique sequence is listed for each sample. [file 40694_2017_30_MOESM4_ESM.xlsx]

## Sheet: Sheet1
Table S4 Illumina amplicon sequences identified by a BLAST search against the database of GenBank, Q-bank and CBS (type strains of the CBS Barcoding database were selected from data generated until September 2015). Sequences were identified to genus level when possible and marked as ‘unidentified genus’ when BLAST resulted in hits with an identity below 97%. The number of reads of each unique seq…
nr	Name sequence	Genus identification	Number of reads																Sequence
			biofinish samples								samples without biofinish
		Identification	PRL.1	PRL.2	PRL.4	PRL.5	PO.1	PO.2	SO.1	IO.1	P.1	PSL.1	SRL.1	SSL.1	S.1	RL.1	ISL.1	I.1	Identification
1	1108_3721_12092	Alternaria	9	6	12	45	127	79	65	23	135	27	4	97	133	36	2590	2720	TTACACAATAACCAGGCGGGCTGGACACCCCCCGCTGGGCACTGCTTCACGGCGTGCGCGGCGGGGCCGGCCCTGCTGAATTATTCACCCGTGTCTTTTGCGTACTTCTTGTTTCCTGGGTGGGCTCGCCCGCCCTCAGGACCAACCACAAACCTTTTGCAATAGCAATCAGCGTCAGTAACAACGTAATTAATTA
2	2102_18085_3124	Alternaria	0	0	0	0	0	0	5	3	0	0	0	4	13	0	1402	0	TTACACAATAACAAGGCGGGCTGGACACCCCCCCGCTGGGCACTGCTTCACGGCGTGCGCGGCGGGGCCGGCCCTGCTGAATTATTCACCCGTGTCTTTTGCGTACTTCTTGTTTCCTGGGTGGGCTCGCCCGCCCTCAGGACCAACCACAAACCTTTTGCAATAGCAATCAGCGTCAGTAACAACGTAATTAATTA
3	1102_15830_16887	Alternaria	0	0	0	0	0	0	6	0	0	0	0	0	0	0	328	0	TTACACAATAACAAGGCGGGCTGGACACCCCCCGCTGGGCACTGCTTCACGGCGTGCGCGGCGGGGCCGGCCCTGCTGAATTATTCACCCGTGTCTTTTGCGTACTTCTTGTTTCCTGGGTGGGCTCGCCCGCCCTCAGGACCAACCACAAACCTTTTGCAATAGCAATCAGCGTCAGTAACAACGTAATGAATTA
4	2113_22425_7350	Alternaria	0	0	0	0	0	0	1	0	10	0	0	0	0	0	25	112	TTACACAATAACAAGGCGGGCTGGACACCCCCCGCTGGGCACTGCTTCACGGCGTGCGCGGTGGGGCCGGCCCTGCTGAATTATTCACCCGTGTCTTTTGCGTACTTCTTGTTTCCTGGGTGGGCTCGCCCGCCCTCAGGACCAACCACAAACCTTTTGCAATAGCAATCAGCGTCAGTAACAACGTAATTAATTA
5	1106_13122_15340	Alternaria	0	0	0	0	0	0	0	0	0	0	0	0	0	0	0	143	TTACACAATATGAAGGCGGGCTGGATCCCTCCTGCTGGGCACTGCTTCACGGCGTGCGCAGTAGGGGCCGGCCCTGCTGAACTATTCACCCGTGTCTTTTGCGTACCTCTTGTTTCCTGGGCGGGCTCGCCCGCCACCAGGACCAACCATAAACCTTTTGCAATAGCAATCAGCGTCAGTAACAACGTAATTAATTA
6	1101_20223_2489	Aureobasidium	121731	87589	59604	387757	36209	26485	51565	33778	21732	26541	32545	23160	11007	18279	3315	150	TTAAAGAGTAAGGGTGCTCAGCGCCCGACCTCCAACCCTTTGTTGTTAAAACTACCTTGTTGCTTTGGCGGGACCGCTCGGTCTCGAGCCGCTGGGGATTCGTCCCAGGCGAGCGCCCGCCAGAGTTAAACCAAACTCTTGTTATTTAACCGGTCGTCTGAGTTAAAATTTTGAATAAATCA
7	1103_20424_6944	Aureobasidium	183	191	64	868	121	167	154	74	22	66	25	112	17	23	7	1	TTAAAGAGTAAGGGTGCTCAGCGCCCGACCTCCAACCCTTTGTTGTTAAAACTACCTTGTTGCTTTGGCGGGACCGCTCGGTCTCGAGCCGCTGGGGATTCGTCCCAGGCGAGCGCCCGCCAGAGTTAAACCAAACTCTTGTTATTTAACCGGTCGTCTGAGTTAAAATTTTGAATAAATTA
8	1114_20152_17720	Aureobasidium	8	9	22	96	21	231	70	69	14	161	15	108	51	132	8	3	TTAAAGAGTAAGGGTGCTCAGCGCCCGACCTCCAACCCTTTGTTGTTAAAACTACCTTGTTGCTTTGGCGGGACCGCTCGGTCTCGAGCCGCTGGGGATTCGTCCCAGGCGAGCGCCCGCCAGAGTCAAACCAAACTCTTGTTATTTAACCGGTCGTCTGAGTTAAAATTTTGAATAAATCA
9	1107_19312_8667	Aureobasidium	213	203	2	7	78	44	57	73	14	78	51	49	22	51	6	0	TTACTGAGTGAGGGTTTCGGCCCGACCTCCAACCCTTTGTTGTTAAAACTACCTTGTTGCTTTGGCGGGACCGCTCGGTCTCGAGCCGCTGGGGATTCGTCCCAGGCGAGCGCCCGCCAGAGTTAAACCAAACTCTTGTTATTTAACCGGTCGTCTGAGTTAAAATTTTGAATAAATCA
10	1107_11372_28312	Aureobasidium	102	125	181	585	17	29	37	25	53	18	17	16	10	13	2	0	GTAAAGAGTAAGGGTGCTCAGCGCCCGACCTCCAACCCTTTGTTGTTAAAACTACCTTGTTGCTTTGGCGGGACCGCTCGGTCTCGAGCCGCTGGGGATTCGTCCCAGGCGAGCGCCCGCCAGAGTTAAACCAAACTCTTGTTATTTAACCGGTCGTCTGAGTTAAAATTTTGAATAAATCA
11	1102_7167_5940	Aureobasidium	110	78	83	691	59	35	41	43	19	27	79	26	18	23	6	0	TTAAAGAGTAAGGGTGCTCAGCGCCCGACCTCCAACCCTTTGTTGTTAAAACTACCTTGTTGCTTTGGCGGGACCGCTCGGTCTCGAGCCGCTGGGGATTCGTCCCAGGCGAGCGCCCGCCAGAGTTAAACCAAACTCTTGTTATTTAACCGGTAGTCTGAGTTAAAATTTTGAATAAATCA
12	1111_15017_3069	Aureobasidium	131	110	89	491	44	28	73	40	30	22	57	28	13	15	4	0	TTAAAGAGTAAGGGTGCTCAGCGCCCGACCTCCAACCCTTTGTTGTTAAAACTACCTTGTTGCTTTGGTGGGACCGCTCGGTCTCGAGCCGCTGGGGATTCGTCCCAGGCGAGCGCCCGCCAGAGTTAAACCAAACTCTTGTTATTTAACCGGTCGTCTGAGTTAAAATTTTGAATAAATCA
13	1112_9267_4648	Aureobasidium	130	101	63	640	68	34	47	41	27	21	65	16	13	13	1	0	TTAAAGAGTAAGGGTGCTCAGCGCCCGACCTCCAACCCTTTGTTGTTAAAACTACCTTGTTGCTTTGGCGGGACCGCTCGGTCTCGAGCCGCTGGGGATTCGTCCCAGGCGAGCGCCAGCCAGAGTTAAACCAAACTCTTGTTATTTAACCGGTCGTCTGAGTTAAAATTTTGAATAAATCA
14	1113_5756_16141	Aureobasidium	107	91	79	628	40	28	43	50	18	25	51	26	9	25	3	0	TTAAAGAGTAAGGGTGCTCAGCGCCAGACCTCCAACCCTTTGTTGTTAAAACTACCTTGTTGCTTTGGCGGGACCGCTCGGTCTCGAGCCGCTGGGGATTCGTCCCAGGCGAGCGCCCGCCAGAGTTAAACCAAACTCTTGTTATTTAACCGGTCGTCTGAGTTAAAATTTTGAATAAATCA
15	1106_20393_16823	Aureobasidium	175	195	2	17	53	23	82	54	17	57	41	37	30	39	10	0	TTAAAGAGTAAGGGTGCTCAGCGCCCGACCTCCAACCCTTTGTTGTTAAAACTACCTTGTTGCTTTGGCGGGACCGCTCGGTCTCGAGCCGCTGGGGATTCGTCCCAGGCGAGCGCCCGCCAGAGTTAAACCAAACTCTTGTTATTTAACCGGTCGTCTGAGTTAAAATTTTGAATTAAATCA
16	2105_9677_9115	Aureobasidium	90	97	64	579	45	27	62	39	20	32	43	14	13	19	0	0	TTAAAGAGTAAGGGTGCTCAGCGCCCGACCTCCAACCCTTTGTTGTTAAAACTACCTTGTTGCTTTGGCTGGACCGCTCGGTCTCGAGCCGCTGGGGATTCGTCCCAGGCGAGCGCCCGCCAGAGTTAAACCAAACTCTTGTTATTTAACCGGTCGTCTGAGTTAAAATTTTGAATAAATCA
17	1104_22576_12698	Aureobasidium	85	86	63	597	35	22	43	37	13	21	74	22	8	18	3	0	TTAAAGAGTAAGGGTGCTCAGCGCCCGACCTCCAACCCTTTGTTGTTAAAACTACCTTGTTGCTTTGGCGGGACCGCTCGGTCTCGAGCCGCTGGGGATTCGTCCCAGGCTAGCGCCCGCCAGAGTTAAACCAAACTCTTGTTATTTAACCGGTCGTCTGAGTTAAAATTTTGAATAAATCA
18	1102_19888_25752	Aureobasidium	77	90	69	535	44	27	39	33	13	21	60	16	5	9	4	0	TTAAAGAGTAAGGGTGCTCAGCGCCCGACCTCCAACCCTTTGTTGTTAAAACTACCTTGTTGCTTTGGCGGGACCGCTCGGTCTCGAGCCGCTGGGGATTCGTCCAAGGCGAGCGCCCGCCAGAGTTAAACCAAACTCTTGTTATTTAACCGGTCGTCTGAGTTAAAATTTTGAATAAATCA
19	1105_12185_2727	Aureobasidium	111	77	48	463	41	18	39	41	27	18	47	19	10	22	2	0	TTAAAGAGTAAGGGTGCTCAGCGCCCGACCTCCAACCCTTTGTTGTTAAAACTACCTTGTTGCTTTGGCGGGACCGCTCGGTCTCGAGCCGCTTGGGATTCGTCCCAGGCGAGCGCCCGCCAGAGTTAAACCAAACTCTTGTTATTTAACCGGTCGTCTGAGTTAAAATTTTGAATAAATCA
20	1101_23654_18551	Aureobasidium	61	85	56	551	57	20	38	31	10	21	56	22	4	22	1	0	TTAAAGAGTAAGGGTGCTCAGCGCCCGACCTCCAACCCTTTGTTGTTAAAACTACCTTGTTGCTTTGGCGGGACCGCTAGGTCTCGAGCCGCTGGGGATTCGTCCCAGGCGAGCGCCCGCCAGAGTTAAACCAAACTCTTGTTATTTAACCGGTCGTCTGAGTTAAAATTTTGAATAAATCA
21	1102_22965_23271	Aureobasidium	76	84	53	495	44	24	34	26	21	21	48	15	11	12	0	1	TTAAAGAGTAAGGGTGCTAAGCGCCCGACCTCCAACCCTTTGTTGTTAAAACTACCTTGTTGCTTTGGCGGGACCGCTCGGTCTCGAGCCGCTGGGGATTCGTCCCAGGCGAGCGCCCGCCAGAGTTAAACCAAACTCTTGTTATTTAACCGGTCGTCTGAGTTAAAATTTTGAATAAATCA
22	2111_14770_23050	Aureobasidium	75	68	45	452	30	20	44	39	16	17	36	19	10	12	1	0	TTAAAGAGTAAGGGTGCTCAGCGCCCGACCTCCAACCCTTTGTTGTTAAAACTACCTTGTTGCTTTGGCGGGACCGCTCGGTCTCGAGCCGCTGTGGATTCGTCCCAGGCGAGCGCCCGCCAGAGTTAAACCAAACTCTTGTTATTTAACCGGTCGTCTGAGTTAAAATTTTGAATAAATCA
23	1103_23298_14702	Aureobasidium	63	61	39	465	35	15	31	32	23	20	46	13	2	29	2	0	TTAAAGAGTAAGGGTGCTCAGCGCCCTACCTCCAACCCTTTGTTGTTAAAACTACCTTGTTGCTTTGGCGGGACCGCTCGGTCTCGAGCCGCTGGGGATTCGTCCCAGGCGAGCGCCCGCCAGAGTTAAACCAAACTCTTGTTATTTAACCGGTCGTCTGAGTTAAAATTTTGAATAAATCA
24	1103_19371_28234	Aureobasidium	59	60	51	426	32	12	38	29	20	12	40	14	9	11	1	0	TTAAAGAGTAAGGGTGCTCAGCGCCCGACCTCCAACCCTTTGTTGTTAAAACTACCTTGTTGCTTTGGCGGTACCGCTCGGTCTCGAGCCGCTGGGGATTCGTCCCAGGCGAGCGCCCGCCAGAGTTAAACCAAACTCTTGTTATTTAACCGGTCGTCTGAGTTAAAATTTTGAATAAATCA
25	2101_21399_5478	Aureobasidium	1	3	74	138	3	0	15	0	7	6	3	234	6	8	0	0	TTAAAGAGTAAGGGTGCTCAGCGCCCGACCTCCAACCCTTTGTTGTTAAAACTACCTTGTTGCTTTGGCGGGACCGCTCGGTTCCGAGCCGCTGGGGATTCGTCCCAGGCGAGTGCCCGCCAGAGTTAAACCAAACTCTTGTTATTAAACCGGTCGTCTGAGTTAAAATTTTGAATAAATCA
26	1106_16996_2548	Aureobasidium	62	52	39	343	38	20	31	35	12	18	48	23	9	13	3	0	TTAAAGAGTAAGGGTGCTCAGCGCCCGACCTCCAACCCTTTGTTGTTAAAACTACCTTGTTGCTTTGGCGGGACCGCTCGGTCTCGAGCCGCTGGGGATTCGTCCCAGGCGAGCGCCCGCCAGAGTTAAACCAAACTCTTGTTATTTAACCGGTCGTCTTAGTTAAAATTTTGAATAAATCA
27	1105_25876_10885	Aureobasidium	75	46	46	381	26	15	39	31	23	16	33	17	6	16	4	0	TTAAAGAGTAAGGGTGCTCAGCGCCCGACCTCCAACCCTTTGTTGTTAAAACTACCTTGTTGCTTTGGCGGGACCGCTCGGTCTCGAGCCGCTGGGGATTCGTCCCAGGCGAGCGCCCGCCAGAGTTAAACCAAACTCTTGTTATTTAACCTGTCGTCTGAGTTAAAATTTTGAATAAATCA
28	1104_24453_19647	Aureobasidium	65	56	52	451	32	20	34	22	14	7	21	15	12	10	3	0	TTAAAGAGTAATGGTGCTCAGCGCCCGACCTCCAACCCTTTGTTGTTAAAACTACCTTGTTGCTTTGGCGGGACCGCTCGGTCTCGAGCCGCTGGGGATTCGTCCCAGGCGAGCGCCCGCCAGAGTTAAACCAAACTCTTGTTATTTAACCGGTCGTCTGAGTTAAAATTTTGAATAAATCA
29	1101_11958_12072	Aureobasidium	60	46	39	399	27	19	21	27	12	20	46	14	6	16	1	0	TTAAAGAGTAAGGGTGCTCAGCGCCCGACCTCCAACCCTTTGTTGTTAAAACTACCTTGTTGCTTTGGCGGGACCGCTCGGTCTCGAGCCGCTGGGGATTAGTCCCAGGCGAGCGCCCGCCAGAGTTAAACCAAACTCTTGTTATTTAACCGGTCGTCTGAGTTAAAATTTTGAATAAATCA
30	1102_25677_16741	Aureobasidium	73	45	44	344	34	18	28	26	15	17	29	11	7	18	2	0	TTAAAGAGTAAGGGTGCTCAGCGCCCGACCTCCAACCCTTTGTTGTTAAAACTACCTTGTTGCTTTGGCGGGACCGCTCTGTCTCGAGCCGCTGGGGATTCGTCCCAGGCGAGCGCCCGCCAGAGTTAAACCAAACTCTTGTTATTTAACCGGTCGTCTGAGTTAAAATTTTGAATAAATCA
31	1101_3663_21370	Aureobasidium	62	65	23	342	34	12	35	22	15	9	41	11	5	20	1	0	TTAAAGAGTAAGGGTGCTCAGCGCCCGACCTCCAACCCTTTGTTGTTAAAACTACCTTGTTGCTTTGGCGGGACCGCTCGGTATCGAGCCGCTGGGGATTCGTCCCAGGCGAGCGCCCGCCAGAGTTAAACCAAACTCTTGTTATTTAACCGGTCGTCTGAGTTAAAATTTTGAATAAATCA
32	2112_4519_10719	Aureobasidium	62	42	35	368	29	16	27	25	16	13	24	16	8	13	1	0	TTAAAGAGTAAGGGTGCTCAGCGCCCGACCTCCAACCCTTTGTTGTTAAAACTACCTTGTTGCTTTGGCGGGACCGCTCGGTCTCGAGCCGCTGGGGATTCGTCCCAGGCGAGCGCCCGCCAGAGTTAAACAAAACTCTTGTTATTTAACCGGTCGTCTGAGTTAAAATTTTGAATAAATCA
33	2109_14887_18887	Aureobasidium	7	6	18	256	10	0	33	86	23	28	1	22	11	20	1	0	TTAAAGAGTAAGGGTGCTCAGCGCCCGACCTCCAACCCTTTGTTGTTAAAACTACCTTGTTGCTTTGGCGGGACCGCTCGGTCTCGAGCCGCTGGGGATTCGTCCCAGGCGAGCGCCCGCCAGAGTTAAACCAAACTCTTGTTATTCAACCGGTCGTCTGAGTTAAAATTTTGAATAAATCA
34	1108_8769_17970	Aureobasidium	39	54	40	356	24	5	43	16	10	17	51	8	6	13	2	0	TTAAAGAGTAAGGGTGCTCAGCGCCCGACCTCCAACCCTTTGTTGTTAAAACTACCTTGTTGCTTTGGCGGGACCGCTCGGTCTCGAGCCGCTGGGGATTCGTCCCAGGCGAGCGCCCGCCAGAGTTAAACCAAACTCTTGTTATTTAACCGGTCGTCTGAGTTAAAATTTTTAATAAATCA
35	1107_11748_13580	Aureobasidium	57	47	35	345	28	10	31	22	14	13	33	8	9	15	1	0	TTAAAGAGTAAGGGTGCTCAGCGCCCGACCTCCAACCCTTTGTTGTTAAAACTACCTTGTTGCTTTTGCGGGACCGCTCGGTCTCGAGCCGCTGGGGATTCGTCCCAGGCGAGCGCCCGCCAGAGTTAAACCAAACTCTTGTTATTTAACCGGTCGTCTGAGTTAAAATTTTGAATAAATCA
36	1112_13481_27936	Aureobasidium	85	95	0	5	43	30	17	36	10	28	15	20	11	24	3	0	TTACTGAGTGAGGGTGCTCAGCGCCCGACCTCCAACCCTTTGTTGTTAAAACTACCTTGTTGCTTTGGCGGGACCGCTCGGTCTCGAGCCGCTGGGGATTCGTCCCAGGCGAGCGCCCGCCAGAGTTAAACCAAACTCTTGTTATTTAACCGGTCGTCTGAGTTAAAATTTTGAATAAATCA
37	1112_3695_15331	Aureobasidium	7	4	4	3	3	0	2	87	16	112	14	12	24	14	4	0	TTACTGAGACTGGGTGCTTCGGCGCCCGACCTCCAACCCTTTGTTGTTAAAACTACCTTGTTGCTTTGGCGGGACCGCTCGGTCTCGAGCCGCTGGGGATTCGTCCCAGGCGAGCGCCCGCCAGAGTTAAACCAAACTCTTGTTATTTAACCGGTCGTCTGAGTTAAAATTTTGAATAAATCA
38	1111_14995_20627	Aureobasidium	0	0	0	0	1	1	236	0	4	11	1	20	72	3	26	0	TTAAAGAGTAAGGGTGCTCAGCGCCCGACCTCCAACCCTTTGTTGTTAAAACTACCTTGTTGCTTTGGCGGGACCGCTCGGTCTCGAGCCGCTGGGGATTCGTCCCAGGCGAGCGCCCGCCAGAGTTAAACCAAACTCTTGTTATTTAACCGGTCGTCTGAGTAAAATTTTTGAATTAAATCA
39	1105_17710_24169	Aureobasidium	52	49	34	301	28	8	28	21	6	11	38	11	7	11	1	1	TTAAAGAGTAAGGGTGCTCAGCGCCCGACCTCCAACCCTTTGTTGTTAAAACTACCTTGTTGCTTTGGCGGGACCGCTCGGTCTCGAGCCGCTGGGGATTCGTCCCAGGCGAGCGCCCGCCAGAGTTAAACCAAACTCTTGTTATTTAACCGGTCGTCTGAGTTAAAATTTTGAATAAATAA
40	1102_9506_8740	Aureobasidium	49	39	38	285	13	18	30	22	13	11	26	4	9	9	0	0	TTAAAGAGTAAGGGTGCTCAGCGCCCGACCTCCAACCCTTTGTTGTTAAAACTACCTTGTTGCTTTGGCGGGACCGCTCGGTCTCGAGCCGCTGGGGATTCGTCACAGGCGAGCGCCCGCCAGAGTTAAACCAAACTCTTGTTATTTAACCGGTCGTCTGAGTTAAAATTTTGAATAAATCA
41	1103_16689_25828	Aureobasidium	38	58	39	263	22	15	24	17	6	9	16	11	7	15	1	0	TTAAAGAGTAAGGGTGCTCAGCGCCCGACCTCCAACCCTTTGTTGTTAAAACTACCTTGTTGCTTTGGCGGGACCGCTCGGTCTCGAGCCGCTGGGGATTCGTCCCAGGCGAGCGCCCGCCAGAGTTAAACCAAACTCTTGTTATTTAACAGGTCGTCTGAGTTAAAATTTTGAATAAATCA
42	1105_17114_13422	Aureobasidium	34	46	37	296	20	6	19	16	10	13	32	12	4	12	0	0	TTAAAGAGTAAGGGTGCTCAGCGCCCGACCTCCAACCCTTTGTTGTTAAAACTACCTTGTTGCTTTGGCGTGACCGCTCGGTCTCGAGCCGCTGGGGATTCGTCCCAGGCGAGCGCCCGCCAGAGTTAAACCAAACTCTTGTTATTTAACCGGTCGTCTGAGTTAAAATTTTGAATAAATCA
43	1103_28118_13380	Aureobasidium	43	46	27	256	19	19	29	16	12	15	18	11	1	5	1	0	TTAAAGAGTAAGGGTGCTCAGCGCCCGACCTCCAACCCTTTGTTGTTAAAACTACCTTGTTGCTTTGGCGGGACCGCTCGGTCTCTAGCCGCTGGGGATTCGTCCCAGGCGAGCGCCCGCCAGAGTTAAACCAAACTCTTGTTATTTAACCGGTCGTCTGAGTTAAAATTTTGAATAAATCA
44	1110_26916_14496	Aureobasidium	30	26	26	272	24	16	21	22	6	14	36	6	3	10	1	0	TTAAAGAGTAAGGGTGCTCAGCGCCCGACCTCCAACCCTTTGTTGTTAAAACTACCTTGTTGCTTTGGCGGGACCGCTCGGTCTCGAGCAGCTGGGGATTCGTCCCAGGCGAGCGCCCGCCAGAGTTAAACCAAACTCTTGTTATTTAACCGGTCGTCTGAGTTAAAATTTTGAATAAATCA
45	2112_13111_21327	Aureobasidium	38	33	30	232	27	13	24	14	9	8	26	10	7	17	0	0	TTAAAGAGTAAGGGTGCTCAGCGCCCGACCTCCAACCCTTTGTTGTTAAAACTACCTTGTTGCTTTGGCGGGACAGCTCGGTCTCGAGCCGCTGGGGATTCGTCCCAGGCGAGCGCCCGCCAGAGTTAAACCAAACTCTTGTTATTTAACCGGTCGTCTGAGTTAAAATTTTGAATAAATCA
46	2111_18181_10337	Aureobasidium	44	31	40	239	23	11	19	15	9	7	24	10	7	12	0	0	TTAAAGAGTAAGGGTGCTCAGCGCCCGACCTCCAACACTTTGTTGTTAAAACTACCTTGTTGCTTTGGCGGGACCGCTCGGTCTCGAGCCGCTGGGGATTCGTCCCAGGCGAGCGCCCGCCAGAGTTAAACCAAACTCTTGTTATTTAACCGGTCGTCTGAGTTAAAATTTTGAATAAATCA
47	2112_20040_17766	Aureobasidium	30	47	38	272	24	11	19	10	8	4	22	7	9	11	0	0	TTAAAGAGTAAGGGTGCTCAGCGCCCGACCTCCAACCATTTGTTGTTAAAACTACCTTGTTGCTTTGGCGGGACCGCTCGGTCTCGAGCCGCTGGGGATTCGTCCCAGGCGAGCGCCCGCCAGAGTTAAACCAAACTCTTGTTATTTAACCGGTCGTCTGAGTTAAAATTTTGAATAAATCA
48	1105_29026_14980	Aureobasidium	3	0	0	0	1	0	0	0	45	3	117	38	45	30	8	0	TTAACGAGACTGGGTGCTTCGGCGCCCGACCTCCAACCCTTTGTTGTTAAAACTACCTTGTTGCTTTGGCGGGACCGCTCGGTCTCGAGCCGCTGGGGATTCGTCCCAGGCGAGCGCCCGCCAGAGTTAAACCAAACTCTTGTTATTTAACCGGTCGTCTGAGTTAAAATTTTGAATAAATCA
49	1107_24575_19720	Aureobasidium	41	31	19	219	23	11	28	20	12	13	19	5	3	11	2	0	TTAAATAGTAAGGGTGCTCAGCGCCCGACCTCCAACCCTTTGTTGTTAAAACTACCTTGTTGCTTTGGCGGGACCGCTCGGTCTCGAGCCGCTGGGGATTCGTCCCAGGCGAGCGCCCGCCAGAGTTAAACCAAACTCTTGTTATTTAACCGGTCGTCTGAGTTAAAATTTTGAATAAATCA
50	1105_22639_17574	Aureobasidium	45	34	31	233	22	10	16	13	9	5	26	6	7	12	0	0	TTAAAGAGTAAGGGTGCTCAGCGCCCGACCTCCAACCCTTTGTTGTTAAAACTACATTGTTGCTTTGGCGGGACCGCTCGGTCTCGAGCCGCTGGGGATTCGTCCCAGGCGAGCGCCCGCCAGAGTTAAACCAAACTCTTGTTATTTAACCGGTCGTCTGAGTTAAAATTTTGAATAAATCA
51	2107_23559_9975	Aureobasidium	31	26	31	243	14	6	24	9	11	10	27	8	8	4	1	0	TTAAAGAGTAAGGGTGCTCAGCGCCCGACCTCCAACCCTTTGTTGTTAAAACTACCTTGTTGCTTTGGCGGGACCGCTCGGTCTCGAGCCGCTGGGTATTCGTCCCAGGCGAGCGCCCGCCAGAGTTAAACCAAACTCTTGTTATTTAACCGGTCGTCTGAGTTAAAATTTTGAATAAATCA
52	1106_8689_3395	Aureobasidium	30	34	21	194	16	16	23	12	7	16	13	11	5	6	1	0	TTAAAGAGTAAGGGTGCTCAGCGCCCGACCTCCAACCCTTTGTTGTTAAAACTACCTTGTTGCTTTGGCGGGACCGCTCGGTCTAGAGCCGCTGGGGATTCGTCCCAGGCGAGCGCCCGCCAGAGTTAAACCAAACTCTTGTTATTTAACCGGTCGTCTGAGTTAAAATTTTGAATAAATCA
53	2109_29034_17979	Aureobasidium	3	0	0	0	0	0	205	0	0	9	2	2	32	4	13	0	TTAAAGAGTAAGGGTGCTCAGCGCCCGACCTCCAACCCTTTGTTGTTAAAACTACCTTGTTGCTTTGGCGGGACCGCTCGGTCTCGAGCCGCTGGGGATTCGTCCCAGGCGAGCGCCCGCCAGAGTTAAACCAAACTCTTGTTATTAAACCGGTCGTCTGAGTAAAATTTTTGAATTAAATCA
54	1112_14162_19327	Aureobasidium	41	46	28	194	25	4	15	17	5	4	17	4	2	8	0	0	TTAAAGAGTAAGGGTGCTCAGCGCCCGACATCCAACCCTTTGTTGTTAAAACTACCTTGTTGCTTTGGCGGGACCGCTCGGTCTCGAGCCGCTGGGGATTCGTCCCAGGCGAGCGCCCGCCAGAGTTAAACCAAACTCTTGTTATTTAACCGGTCGTCTGAGTTAAAATTTTGAATAAATCA
55	2110_11324_21032	Aureobasidium	44	20	24	225	15	8	24	15	3	10	13	7	6	8	2	0	TTAAAGAGTAAGGGTGCTCAGCGCCCGACCTCCAACCCTTTGTTGTTAAAACTACCTTGTTGCTTTGGCGGGACCGCTCGGTCTCGAGCCGCTGGTGATTCGTCCCAGGCGAGCGCCCGCCAGAGTTAAACCAAACTCTTGTTATTTAACCGGTCGTCTGAGTTAAAATTTTGAATAAATCA
56	2106_11473_9506	Aureobasidium	34	28	18	167	17	8	31	6	7	15	25	11	3	10	1	0	TTAAAGAGTAAGGGTGCTCAGCGCCCGACCTCCAACCCTTTGTTGTTAAAACTACCTTGTTGCTTTGGCGGGACCGCTCGGTCTCGAGCCGCTGGGGATTCGTCCCAGGCGAGCGCCCGCCATAGTTAAACCAAACTCTTGTTATTTAACCGGTCGTCTGAGTTAAAATTTTGAATAAATCA
57	2112_16897_19534	Aureobasidium	31	24	33	173	17	10	19	11	10	7	13	10	5	7	1	0	TTAAAGAGTAAGGGTGCTCAGCGCCCGACCTCCAACCCTTTGTTGTTAAAACTACCTTGTTGCTTTGGCGGGACCGCTCGGTCTCGAGCCGCTGGGGATTCGTCCCAGGCGAGCGCCCGCAAGAGTTAAACCAAACTCTTGTTATTTAACCGGTCGTCTGAGTTAAAATTTTGAATAAATCA
58	1107_18869_9379	Aureobasidium	34	22	20	181	15	12	18	14	8	5	18	4	2	7	0	0	TTAAAGAGTAAGGGTGCTCAGCGCCCGACCTCAAACCCTTTGTTGTTAAAACTACCTTGTTGCTTTGGCGGGACCGCTCGGTCTCGAGCCGCTGGGGATTCGTCCCAGGCGAGCGCCCGCCAGAGTTAAACCAAACTCTTGTTATTTAACCGGTCGTCTGAGTTAAAATTTTGAATAAATCA
59	1111_28400_17428	Aureobasidium	22	28	20	189	14	5	9	12	10	7	29	3	3	2	1	1	TTAAAGAGTAAGGGTGCTCAGCGCCCGACCTCCAACCCTTTGTTGTTAAAACTACCTTGTTGCTTTGGCGGGACCGCTCGGTCTCGAGCCGCTGGGGATTCGTACCAGGCGAGCGCCCGCCAGAGTTAAACCAAACTCTTGTTATTTAACCGGTCGTCTGAGTTAAAATTTTGAATAAATCA
60	1105_28166_11702	Aureobasidium	26	25	22	173	8	9	18	10	6	13	15	5	2	7	1	0	TTAAAGAGTAAGGGTGCTCAGCGCCCGACCTCCAACCCTTTGTTGTTAAAACTACCTTGTTGCTTTGGCGGGACCGCTCGGTCTCGAGCCGCTGGGGATTCGTCCCATGCGAGCGCCCGCCAGAGTTAAACCAAACTCTTGTTATTTAACCGGTCGTCTGAGTTAAAATTTTGAATAAATCA
61	1108_15010_20942	Aureobasidium	26	25	25	153	14	4	17	12	4	5	9	9	6	4	0	0	TTAAAGAGTAAGGGTGCTCAGCGCACGACCTCCAACCCTTTGTTGTTAAAACTACCTTGTTGCTTTGGCGGGACCGCTCGGTCTCGAGCCGCTGGGGATTCGTCCCAGGCGAGCGCCCGCCAGAGTTAAACCAAACTCTTGTTATTTAACCGGTCGTCTGAGTTAAAATTTTGAATAAATCA
62	2107_13664_20408	Aureobasidium	25	27	23	126	14	7	11	15	7	6	15	7	2	3	0	0	TTAAAGAGTAAGGGTGCTCAGCGCCCGACCTCCAACCCTTTGTTGTTAAAACTACCTTGTTGCTTTGGCGGGACCGCTCGGTCTCGAGCCGCTGGGGATTCGTCCCAGGCGAGCGCCCACCAGAGTTAAACCAAACTCTTGTTATTTAACCGGTCGTCTGAGTTAAAATTTTGAATAAATCA
63	2105_14390_26331	Aureobasidium	14	20	0	0	23	12	13	0	18	33	12	28	3	1	2	0	TTACTGAGATAGGGTCCTTCGGGGCCCGACCTCCAACCCTTTGTTGTTAAAACTACCTTGTTGCTTTGGCGGGACCGCTCGGTCTCGAGCCGCTGGGGATTCGTCCCAGGCGAGCGCCCGCCAGAGTTAAACCAAACTCTTGTTATTTAACCGGTCGTCTGAGTTAAAATTTTGAATAAATCA
64	1114_21219_5375	Aureobasidium	28	25	16	159	11	9	18	9	3	8	15	1	3	7	1	0	TTAAAGAGTAAGTGTGCTCAGCGCCCGACCTCCAACCCTTTGTTGTTAAAACTACCTTGTTGCTTTGGCGGGACCGCTCGGTCTCGAGCCGCTGGGGATTCGTCCCAGGCGAGCGCCCGCCAGAGTTAAACCAAACTCTTGTTATTTAACCGGTCGTCTGAGTTAAAATTTTGAATAAATCA
65	1103_19224_9278	Aureobasidium	27	26	12	142	6	12	7	11	7	13	6	8	1	5	1	0	TTAAAGAGTAAGGGTGCTCAGCGCCCGACCTCCAACCCTTTGTTGTTAAAACTACCTTGTTGCTTTGGCGGGACCTCTCGGTCTCGAGCCGCTGGGGATTCGTCCCAGGCGAGCGCCCGCCAGAGTTAAACCAAACTCTTGTTATTTAACCGGTCGTCTGAGTTAAAATTTTGAATAAATCA
66	1114_15250_9170	Aureobasidium	50	40	0	1	19	4	19	9	1	10	39	6	3	6	0	0	TTAAAGAGTAAGGGTGCTCAGCGCCCGACCTCCAACCCTTTGTTGTTAAAACTACCTTGTTGCTTTGGCGGGACCGCTCGGTCTCGAGCCGCTGGGGATTCGTCCCAGGCGAGCGCCCGCCAGAGTTAAACCAAACTCTTGTTATTTAACCGGTCGTCTGAGTAACATTTTGAATTAAATCA
67	1114_12300_7695	Aureobasidium	4	57	0	3	16	11	84	1	1	9	1	0	7	0	0	0	TTACTGAGTTAGGGTCTTCATGGCCCGAACCTCCAACCCTTTGTTGTTAAAACTACCTTGTTGCTTTGGCGGGACCGCTCGGTCTCGAGCCGCTGGGGATTCGTCCCAGGCGAGCGCCCGCCAGAGTTAAACCAAACTCTTGTTATTTAACCGGTCGTCTGAGTTAAAATTTTGAATAAATCA
68	2111_28557_11107	Aureobasidium	27	21	18	116	8	6	17	14	2	3	18	5	3	4	1	0	TTAAAGAGTAAGGGTGCTCAGCGCCCGACCTCCAACCCTTTGTTGTTAAAACTACCTTGTTGCTTTGGCGGGACCGCTCGGTCTCGAGCCGCTGGGGATTCGTCCCAGGCGAGCTCCCGCCAGAGTTAAACCAAACTCTTGTTATTTAACCGGTCGTCTGAGTTAAAATTTTGAATAAATCA
69	2111_18770_20427	Aureobasidium	32	25	19	119	2	4	12	7	5	7	10	4	2	8	0	1	TTAAAGAGTAAGGGTGCTCAGCGCCCGACCTCCAACCCTTTGTTGTTAAAACTACCTTGTTGCTTTGGCGGGACCGCTCGGTCTCGAGCCGCTGGGGATTCGTCCCAGGCGAGCGCCCTCCAGAGTTAAACCAAACTCTTGTTATTTAACCGGTCGTCTGAGTTAAAATTTTGAATAAATCA
70	2103_12723_11095	Aureobasidium	18	28	41	127	4	1	4	1	10	5	2	4	1	2	0	0	ATAAAGAGTAAGGGTGCTCAGCGCCCGACCTCCAACCCTTTGTTGTTAAAACTACCTTGTTGCTTTGGCGGGACCGCTCGGTCTCGAGCCGCTGGGGATTCGTCCCAGGCGAGCGCCCGCCAGAGTTAAACCAAACTCTTGTTATTTAACCGGTCGTCTGAGTTAAAATTTTGAATAAATCA
71	1107_24199_17591	Aureobasidium	1	0	1	0	0	0	105	0	1	11	1	7	23	2	8	0	TTAAAGAGTAAGGGTGCTCAGCGCCCGACCTCCAACCCTTTGTTGTTAAAACTACCTTGTTGCTTTGGCGGGACCGCTCGGTCTCGAGCCGCTGGGGATTCGTCCCAGGCGAGCGCCCGCCATAGTTAAACCAAACTCTTGTTATTAAACCGGTCGTCTGAGTAAAATTTTTGAATTAAATCA
72	2108_13864_5247	Aureobasidium	21	17	20	74	7	9	19	8	7	10	8	5	3	2	0	0	TTAAAGAGTAAGGGTGCTCAGCGCCCGACCTCCAACCCTTTGTTGTTAAAACTACCTTGTTGCTTTGGCGGGACCGCTCGGTCTCGAGCCGCTGGGGATTCGTCCCAGGCGAGTGCCCGCCAGAGTTAAACCAAACTCTTGTTATTTAACCGGTCGTCTGAGTTAAAATTTTGAATAAATCA
73	2111_10114_11164	Aureobasidium	17	15	20	102	11	5	11	6	4	5	14	7	2	9	0	0	TTAAAGAGTAAGGGTGCTCAGCTCCCGACCTCCAACCCTTTGTTGTTAAAACTACCTTGTTGCTTTGGCGGGACCGCTCGGTCTCGAGCCGCTGGGGATTCGTCCCAGGCGAGCGCCCGCCAGAGTTAAACCAAACTCTTGTTATTTAACCGGTCGTCTGAGTTAAAATTTTGAATAAATCA
74	1112_26939_13158	Aureobasidium	23	17	20	98	7	5	14	4	8	5	15	2	0	5	1	0	TTAAAGAGTAAGGGTGCTCAGCGCCCGACCCCCAACCCTTTGTTGTTAAAACTACCTTGTTGCTTTGGCGGGACCGCTCGGTCTCGAGCCGCTGGGGATTCGTCCCAGGCGAGCGCCCGCCAGAGTTAAACCAAACTCTTGTTATTTAACCGGTCGTCTGAGTTAAAATTTTGAATAAATCA
75	2104_11733_8107	Aureobasidium	15	18	15	119	14	10	9	4	6	8	5	3	4	2	0	0	TTAAAGAGTAAGGGTGCTCAGCGCCCGACCTACAACCCTTTGTTGTTAAAACTACCTTGTTGCTTTGGCGGGACCGCTCGGTCTCGAGCCGCTGGGGATTCGTCCCAGGCGAGCGCCCGCCAGAGTTAAACCAAACTCTTGTTATTTAACCGGTCGTCTGAGTTAAAATTTTGAATAAATCA
76	1105_15816_6776	Aureobasidium	24	19	17	94	8	5	9	8	3	5	7	5	4	4	0	0	TTAAAGAGTAAGGGTGCTCAGCGCCCGACCTCCAACCCTTTGTTGTTAAAACTACCTTGTTGCTTTGGCGGGACCGCTCGGTCTCGAGCCGCTGGGATTCGTCCCAGGCGAGCGCCCGCCAGAGTTAAACCAAACTCTTGTTATTTAACCGGTCGTCTGAGTTAAAATTTTGAATAAATCA
77	2111_15382_19346	Aureobasidium	13	25	13	111	8	4	11	2	6	6	9	6	0	5	1	0	TTAAAGAGTAAGGGTGCTCAGCGCCCGACCTCCAACCCTTTGTTGTTAAAACTACCTTGTTGCTTTGGCGGGACCGCTCGGTCTCGAGCCGCTGGGGATTCGTCCCAGGCGAGCGCACGCCAGAGTTAAACCAAACTCTTGTTATTTAACCGGTCGTCTGAGTTAAAATTTTGAATAAATCA
78	2105_16454_2175	Aureobasidium	26	18	10	79	11	4	7	10	5	5	3	10	2	3	0	0	TTAAAGAGTAAGGGTGCTCAGCACCCGACCTCCAACCCTTTGTTGTTAAAACTACCTTGTTGCTTTGGCGGGACCGCTCGGTCTCGAGCCGCTGGGGATTCGTCCCAGGCGAGCGCCCGCCAGAGTTAAACCAAACTCTTGTTATTTAACCGGTCGTCTGAGTTAAAATTTTGAATAAATCA
79	1102_8980_9564	Aureobasidium	11	19	11	73	5	3	7	16	2	9	10	6	5	0	2	0	TTAAAGAGTAAGGGTGCTCAGCGCCCGACCTCCAACCCTTTGTTGTTAAAACTACCTTGTTGCTTTGGCGGGACCGCTCGGTCTCGAGCCGCTGGGGATTCGTCCCAGGAGAGCGCCCGCCAGAGTTAAACCAAACTCTTGTTATTTAACCGGTCGTCTGAGTTAAAATTTTGAATAAATCA
80	1112_8806_15495	Aureobasidium	33	17	16	89	8	3	7	5	1	4	10	9	2	2	1	0	TTAAAGAGTAAGGGTGCTCAGCGCCCGACCTCCAACCCTTTGTTGTTAAAACTACCTTGTTGCTTTGTCGGGACCGCTCGGTCTCGAGCCGCTGGGGATTCGTCCCAGGCGAGCGCCCGCCAGAGTTAAACCAAACTCTTGTTATTTAACCGGTCGTCTGAGTTAAAATTTTGAATAAATCA
81	1106_27770_15865	Aureobasidium	3	6	17	202	0	0	2	0	6	16	5	4	7	4	2	0	TTACCGAGTTAGGGTCTCTCACGGCCCGACCTCCCAACCCTTTGTTGTTAAAACTACCTTGTTGCTTTGGCGGGACCGCTCGGTCTCGAGCCGCTGGGGATTCGTCCCAGGCGAGCGCCCGCCAGAGTTAAACCAAACTCTTGTTATTTAACCGGTCGTCTGAGTTAAAATTTTGAATAAATCA
82	2109_7559_17780	Aureobasidium	18	15	10	58	14	6	7	3	4	5	12	6	17	2	1	0	TTAAAGAGTAAGGGTGCTCAGCGCCCGACCTCCAACCCTTTGTCGTTAAAACTACCTTGTTGCTTTGGCGGGACCGCTCGGTCTCGAGCCGCTGGGGATTCGTCCCAGGCGAGCGCCCGCCAGAGTTAAACCAAACTCTTGTTATTTAACCGGTCGTCTGAGTTAAAATTTTGAATAAATCA
83	2112_25200_14692	Aureobasidium	25	21	8	81	5	7	3	4	3	6	15	5	0	5	3	0	TTAAAGAGTAAGGGTTCTCAGCGCCCGACCTCCAACCCTTTGTTGTTAAAACTACCTTGTTGCTTTGGCGGGACCGCTCGGTCTCGAGCCGCTGGGGATTCGTCCCAGGCGAGCGCCCGCCAGAGTTAAACCAAACTCTTGTTATTTAACCGGTCGTCTGAGTTAAAATTTTGAATAAATCA
84	1101_18708_28613	Aureobasidium	5	4	14	160	0	1	9	1	5	19	2	2	4	6	1	0	TTACCGAGTTAGGGTCTCTCACGGCCCGACCTCCAACCCTTTGTTGTTAAAACTACCTTGTTGCTTTGGCGGGACCGCTCGGTCTCGAGCCGCTGGGGATTCGTCCCAGGCGAGCGCCCGCCAGAGTTAAACCAAACTCTTGTTATTTAACCGGTCGTCTGAGTTAAAATTTTGAATAAATCA
85	1106_4172_20181	Aureobasidium	11	20	12	85	11	3	3	7	5	4	7	4	2	7	1	0	TTAAAGAGTAAGGGTGCTCAGCGCCCGACCTCCAACCCTTTGTTGTTAAAACTACCTTGTTGCTTTGGCGGGACCGCTCGGTCTCGAGCCGCTGGGGATTCGTCCCAGGCGAGCGCCCGCCAGAGTTAAACCAAACTATTGTTATTTAACCGGTCGTCTGAGTTAAAATTTTGAATAAATCA
86	2107_17803_7208	Aureobasidium	12	11	13	110	7	3	7	5	4	5	13	6	1	3	1	0	TTAAAGAGTAAGGGTGCTCAGCGCCCGACCTCCAACCCTTTGTTGTTAAAACTACCTTGTTGCTTTGGCGGGACCACTCGGTCTCGAGCCGCTGGGGATTCGTCCCAGGCGAGCGCCCGCCAGAGTTAAACCAAACTCTTGTTATTTAACCGGTCGTCTGAGTTAAAATTTTGAATAAATCA
87	1108_4820_10848	Aureobasidium	16	17	19	100	1	0	17	1	1	14	0	0	3	3	1	0	TTAAAGAGTAAGGGTGCTCAGCGCCCGACCTCCAACCCTTTGTTGTTAAAACTACCTTGTTGCTTTGGCGGGACCGCTCGGTCTCGAGCCGCTGGGGATTCGTCCCAGGCGAGCGCCCGCCAGAGTTAAACCAAACTCTTGTTATTTAACCGGTCGTCTGAGTTAAAATTTTGAATAAATCAA
88	1101_5188_17783	Botryosphaeria	0	0	976	0	0	0	0	0	0	0	0	0	0	0	0	0	TTACAAGTGAGGCGGCCGAGCACTCGAAAGGGTGATTAGGCCGCTTACACCCACCCGTGTCTACATACTCTTATTGCTTTGGCGGGCCGTGGCCTCCACTACGGGCTCTGCTCGTGTGTGCCCGCCAGAGGACCGAACTCTGAATGTTAGTGATGTCTGAGTACTATTTAATAGTTA
89	1107_28474_17984	Botrytis	11	12	3	15	104	375	81	22	71	29	17	38	58	4	24	7	TTACAGAGTTCATGCCCGAAAGGGTAGACCTCCCACCCTTGTGTATTATTACTTTGTTGCTTTGGCGAGCTGCCTTCGGGCCTTGTATGCTCGCCAGAGAATACCAAAACTCTTTTTATTAATGTCGTCTGAGTACTATATAATAGTTA
90	1111_14473_28063	Capnobotryella	16	3	241	59	0	16	46	3	59	10	6	16	131	10	764	36	TTGAAGAGTTAGGGCCTCCGGCCCGACCTCCAACCCTTTGTACTTATTACCATGTTGCCTCGGGGGCGACCCTGCCGTCCGCGGTTTGGGGCCCCCGGTGGACCACTCAACTCTGCATCTCTGCGTCTGAGTAACTTTGTAAATCAAAACA
91	2111_17153_23401	Capnobotryella	0	0	6	6	0	6	0	0	441	0	0	0	2	6	0	1	TTACTGAGTGAGGGCCCCCGGCCCGACCTCCAACCCTTTGTGAATTGACCCTGTTGCCTCGGGGGATGCCGGCGCTCTCGGGCGCCGGGCCCCCGGTGGACCCCATAACTCTGCGTCTTTGCGTCCGAGTCTTATGATGAATCAATCA
92	2114_15238_8527	Capnobotryella	1	0	247	0	0	5	10	5	35	0	3	17	0	16	0	0	TTGAAGAGCTAGGGCCTCTGGCCCGACCTCCAACCCTTTGTACTTATTACCATGTTGCCTCGGGGGCGACCCTGCCGTCCGCGGTTTGGGACCCCCGGTGGACCACTCAACTCTGCATCTCTGCGTCTGAGTAACTTTGTAAATCAAAACA
93	1114_14312_9002	Capnobotryella	33	2	20	83	40	7	22	1	6	17	12	13	6	63	11	77	TTGAAGAGTTAGGGCCCCCAGCCCGACCTCCAACCCTTTGTACTTATTACCATGTTGCCTCGGGGGCGACCCTGCCGTCCGCGGTTCGGGGCCCCCGGTGGACCACTCAACTCTGCATCTCTGCGTCTGAGTAACTTTGTAAATCAAAACA
94	1114_18435_27489	Capnobotryella	0	0	20	15	5	8	6	3	5	16	79	2	33	147	22	7	TTGAAGAGTTAGGGCCTCTGGCCCGACCTCCAACCCTTTGTACTTATTACCACGTTGCCTCGGGGGCGACCCTGCCGTCCGCGGTTTGGGGCCCCCGGTGGACCACTCAACTCTGCATCTCTGCGTCTGAGTAACTTTGTAAATCAAAACA
95	2102_8573_10449	Capnobotryella	1	0	0	275	3	0	6	72	0	0	0	0	0	0	0	0	TTACTGAGTGAGGGCCTCACGGCCCGACCTCCAACCCCATGTTATCCGACCACTGTTGCCTCGGGGGCGACCCGGCCTTCGGGCGTCGGGGCCCTCGGTGGACCCGTAACTCTGCATCTTTGCGTCTGAGTGGATTATTGAATCAATCA
96	2113_17517_5855	Capnobotryella	0	0	0	0	0	0	1	0	0	0	0	0	0	0	0	126	TTGAAGAGTTAGGGCCCCCAGCCCGACCTCCAACCCTTTGTACTTATTACCATATTGCCTCGGGGGCGACCCTGCCGTCCGCGGTTCGGGGCCCCCGGTGGACCACTCAACTCTGCATCTCTGCGTCTGAGTAACTTTGTAAATCAAAACA
97	1107_26059_14515	Capronia	0	2	5	1	13	2	99	2	5	2	7	1	0	0	0	1	TTATCGAGTTAGGGTTCCTTCACGGGCCCGACCTCCAACCCGGTGTCTAAACTTACCACTGTTGCTTCGGCGGGCCCGCCTGTAAAAGGGCCGCCGGGGGTGCTCGTCACCTCTGGCCCGCGCCCGTCGATAGCCCACAACAAACTCTTTTAAACCGTGTCATGTCTGAATAAACCAAAAAATTAAGCACA
98	1104_7273_17649	Catenulostroma	27	29	16	1542	28	761	673	15	271	3	29	14	4867	7	22	16407	TTACAAGAGCGAGGGTCCCTCGGGGCCCGAACCTCCAACCCCATGTTTTCCGACTCTGTTGCCTCGGGGGCGACCCGGCCCTTCTGGGCGTCGGGGCCCCCGGTGGTCCATCTCAACCCTGCATCTGTGCGTCTGAGTAAATATTTGAATCAATCA
99	1101_10180_18735	Cladophialophora	0	50	47	927	40	0	14	1	25	0	0	0	22	2	33	3	TTAATGAGTTGGGGTCTTCTAGGCCCGATCTCCAACCCTTTGTATAACTACCATGTTGCTTTGGCGGGCCCGTCTTTAACCGGACCGCCGGGGGTCTTTTGACCTCTGGCCAGTGCTCGTCAGTAGCCTACACAAAAACTCTTTTAACCATGTTAAATCTGAAACTAGTTAAATAAACTA
100	1101_11568_10364	Cladosporium	319	85	590	1041	1300	2523	1486	531	7604	2922	533	3171	4184	768	7436	3499	TTACAAGAACGCCCGGGCTTCGGCCTGGTTATTCATAACCCTTTGTTGTCCGACTCTGTTGCCTCCGGGGCGACCCTGCCTTCGGGCGGGGGCTCCGGGTGGACACTTCAAACTCTTGCGTAACTTTGCAGTCTGAGTAAACTTAATTAATAAATTA
101	1106_27363_9288	Cladosporium	125	11	188	555	77	69	493	260	1412	642	66	844	1037	772	2598	2569	TTACAAGTGACCCCGGTCTTACCACCGGGATGTTCATAACCCTTTGTTGTCCGACTCTGTTGCCTCCGGGGCGACCCTGCCTTCGGGCGGGGGCTCCGGGTGGACACTTCAAACTCTTGCGTAACTTTGCAGTCTGAGTAAACTTAATTAATAAATTA
102	1101_18041_8589	Cladosporium	31	11	148	394	120	161	162	82	477	62	60	351	857	133	1794	4083	TTACAAGTGACCCCGGTCTAACCACCGGGATGTTCATAACCCTTTGTTGTCCGACTCTGTTGCCTCCGGGGCGACCCTGCCTTCGGGCGGGGGCTCCGGGTGGACACTTCAAACTCTTGCGTAACTTTGCAGTCTGAGTAAACTTAATTAATAAATTA
103	1109_13592_24680	Cladosporium	3	1	5	42	27	23	36	35	25	20	8	21	30	14	279	123	TTACAAGTGACCCCGGCTACGGCCGGGATGTTCATAACCCTTTGTTGTCCGACTCTGTTGCCTCCGGGGCGACCCTGCCTTCGGGCGGGGGCTCCGGGTGGACACTTCAAACTCTTGCGTAACTTTGCAGTCTGAGTAAACTTAATTAATAAATTA
104	1108_19731_7622	Cladosporium	3	0	1	8	4	45	3	1	39	36	5	76	49	3	32	49	TTACAAGAACGCCCGGGCTTCGGCCTGGTTATTCATAACCCTTTGTTGTCCGACTCTGTTGCCTCCGGGGCGACCCTGCCTTCGGGCGGGGGCTCCGGGTGGACACTTCAAACTCTTGCGTAACTTTGCAGTCTGAGTAAACTTAATCAATAAATTA
105	2112_24653_22998	Cladosporium	0	0	2	1	4	12	3	2	37	13	0	8	20	0	30	11	TTACAAGAACGCCCGGGCTTCGGCCCGGTTATTCATAACCCTTTGTTGTCCGACTCTGTTGCCTCCGGGGCGACCCTGCCTTCGGGCGGGGGCTCCGGGTGGACACTTCAAACTCTTGCGTAACTTTGCAGTCTGAGTAAACTTAATTAATAAATTA
106	1104_17776_10729	Cladosporium	4	0	2	1	0	0	10	6	15	14	7	12	21	14	10	11	TTACAAGTGACCCCGGTCTTACCACCGGGATGTTCATAACCCTTTGTTGTCCGACTCTGTTGCCTCCGGGGCGACCCTGCCTTCGGGCGGGGGCTCCGGGTGGACACTTCAAACTCTTGCGTAACTTTGCAGTCTGAGTAACATTTTGAATTAAATCA
107	2103_28004_18990	Cladosporium	0	0	2	9	12	22	10	2	21	4	0	3	11	4	10	0	TTATATGACGCCCCAGGCTTGTACAGCTGGGAACGCACAACCCTTTGTTTTCCGACTCTGTTGCCTCCGGGGCGACCCTGCCTTCGGGCGGGGGCTCCGGGTGGACACTTCAAACTCTTGCGTAACTTTGCAGTCTGAGTAAACTTAATTAATAAATTA
108	2111_13475_12419	Devriesia	7	5	143	6517	1	12	54	1	119	27	0	219	300	1146	4591	802	TTACCGAGTGAGGGCGCTCGCCGCCCGACCTCCCAACCCTTTGATTTGATCAAGACCTCCTTCTGCCTCGGGGGCGACCCGGACCTCGCGGTCCGCCGGTCCCCCCGGTGGTCACCAACCAAAACTCTGCATCAATTGTCGTCTGAGCGTATTGAGAAATCAATCA
109	1102_9728_19725	Didymella	12	28	0	10	83	39	86	25	35	87	79	142	83	24	33	31	TTACCGAGAGTTGCAGGCTTTTGTCTGCCATCTCTTACCCATGTCTTTTGCGTACTACACGTTTCCTCGGCAGGTCCGCCTGCCGTTAGGACCACATTAAACCATTTGCAGTTGCAGTCAGCGTCTGAAAAACTTAATAATTA
110	2108_4012_18669	Didymella	6	12	0	0	69	42	89	11	32	26	74	83	68	14	15	7	TTACCGAGAGTTGCAGGCTTTTGTCTGCCATCTCTTACCCATGTCTTTTGCGTACTACACGTTTCCTCGGCAGGTCCGCCTGCCGTTAGGACCCCATTAAACCATTTGCAGTTGCAGTCAGCGTCTGAAAAACTTAATAATTA
111	2111_19641_22128	Elsinoe	0	0	306	349	0	0	0	0	0	0	0	0	6	3	2	1	TTACAGAGTTGGGGTCCCTCGGGGCCCGATCTCCCACCCTTTGTCGTCGCGAATCTTGTTGCTTTGGCGTGGCCCGCCGACCCCCCTTCACCGGGGGCGAGGCGACCGGGCTCTGACCGGCCCGGGCAGCCGCCCGCCAGGGGACCAAAACCAAACTCTTCTTGAAAACCCATGCGGTCAGAGTAAAAATGATAAATAAATCA
112	1113_8910_10016	Elsinoe	4	0	294	362	0	0	3	0	1	0	0	5	0	9	3	0	TTACAGAGTTGGGGTCCCTCGGGGCCCGATCTCCCACCCTTTGTCGTCGCGAATCTTGTTGCTTTGGCGTGGCCCGCCGGACCCCCCTCACCGGGGGCGAGGCGACCGGGCTCTCACCGGCCCGGGCAGCCGCCCGCCAGAGGACCAAAACCAAACTCTTCTTGAAAACCCATGCGGTCAGAGTAAAAATGATAAATAAATCA
113	1108_22312_11400	Epicoccum	158	165	24	17	287	279	288	95	300	201	215	381	766	180	4086	1593	TTACCTAGAGTTTGTAGACTTCGGTCTGCTACCTCTTACCCATGTCTTTTGAGTACCTTCGTTTCCTCGGCGGGTCCGCCCGCCGATTGGACAACATTCAAACCCTTTGCAGTTGCAATCAGCGTCTGAAAAAACATAATAGTTA
114	1112_19690_27771	Exophiala	0	26	3	35	8	0	3	151	10	2	3	0	50	43	11	0	TTACCGAGTTAGGGTCCTCAAAGGCCCGATCTCCCAACCCTTTGCTTATTATACCTTGTGTTGCTTCGGTAGGTCTGGCTCGTCCTACCGGAGGACCGTAAAACGTCCTCTGGAGAGTGCCTACCGATAGCCCAAACCAAAAACTCTTGAACAAAACATGTCTTGTCTGAGTAAACAAAAAAATTAAAGCA
115	2101_20400_16045	Exophiala	16	65	0	18	27	61	37	1	15	6	17	6	57	3	1	0	GTACTGAGTTAGGGTCTTCATGGCCCGAACCTCCAACCCTTGTGTTTAATATACCATGTTGCTTCGGCGAGCCCGTCCTTCTTCGGAGGGACCGCCGGAGGGTCTTAAACCCCCCTCTGGCCCGTTGCTCGTCGATAGCCAAAAACCAAAACTCTTGATTAACCATGTCGTCTGAGTCTAAAATTTTATAATTAAAAATA
116	2106_26376_6876	Exophiala	0	1	3	6	1	0	0	47	9	0	0	0	18	3	1	0	TTAACGAGTTAGGGTCCTCAAAGGCCCGATCTCCCAACCCTTTGCTTATTATACCTTGTGTTGCTTCGGTAGGTCTGGCTCGTCCTACCGGAGGACCGTAAAACGTCCTCTGGAGAGTGCCTACCGATAGCCCAAACCAAAAACTCTTGAACAAAACATGTATTGTCTGAGTAAACAAAAAAATTAAAGCA
117	1111_9076_14790	Kabatina	10	17	7	95	38	32	29	11	6	15	14	23	15	7	11	0	TTAATGAGCGAGGGTCCTACGGGGCCCGACCTCCCACCCTTTGATGTTGAACAAACCTGTTGCTTTGGCGGGACGGTCTCCGGACCGCCGGTCTTCACGGATCGGTCAGCGCCCGCCAGAGGACCAACCAAACACTATTTTAATCGTCAGTCGGAGTAAACATTTTAATAAATTA
118	1101_18171_2185	Lapidomyces	52220	46029	285	4331	50444	40582	35918	22549	23070	40190	63131	30336	43798	35881	18997	6917	TTACTGAGTGAGGGTTTCGGCCCGACCTCCAACCCCTATGTATTCCGACTCTGTTGCCTCGGGGGCGACCCTGCCTTCGGGCGTTGGGGCCCCCGGTGGACACCATAACTCTGCATCTTTGCGTCTGAGTAACATTTTGAATTAAATCA
119	1102_24712_10840	Lapidomyces	24	10	0	0	110	173	60	17	14	9	166	91	301	2	16	7	TTACTGAGTGAGGGTTTCGGCCCGACCTCCAACCCCTATGTATTCCGACTCTGTTGCCTCGGGGGCGACCCTGCCTTCGGGCGTTGGGGCCCCCGGTGGACACCATAACTCTGCATCTTTGCGTCTGAGTAACATTTTGAATCAAATCA
120	2105_17829_4688	Lapidomyces	71	90	0	9	109	148	68	34	25	75	18	95	37	40	18	7	TTACTGAGTGAGGGTTTCGGCCCGACCTCCAACCCCTATGTATTCCGACTCTGTTGCCTCGGGGGCGACCCTGCCTTCGGGCGTTGGGGCCCCCGGTGGACACCATAACTCTGCATCTTTGCGTCTGAGTAACATTTTGAATTAAATTA
121	1107_9338_11357	Lapidomyces	70	71	0	26	114	137	130	45	16	51	30	74	41	29	20	2	TTAATGAGTGAGGGTTTCGGCCCGACCTCCAACCCCTATGTATTCCGACTCTGTTGCCTCGGGGGCGACCCTGCCTTCGGGCGTTGGGGCCCCCGGTGGACACCATAACTCTGCATCTTTGCGTCTGAGTAACATTTTGAATTAAATCA
122	1102_12196_7610	Lapidomyces	55	59	0	10	71	61	29	39	28	41	140	30	69	52	29	7	TTACTGAGTGAGGGTTTCGGCCCGACCTCCAACCCCTATGTATTCCGACTCTGTTGCCTCGGGGGCGACCCTGCCTTCTGGCGTTGGGGCCCCCGGTGGACACCATAACTCTGCATCTTTGCGTCTGAGTAACATTTTGAATTAAATCA
123	1108_17720_11258	Lapidomyces	30	60	2	7	76	38	31	32	28	44	100	21	54	34	18	8	TTACTGAGTGAGGGTTTCGGCCCGACCTCCAACCCCTATGTATTCCGACTCTGTTGCCTCGGTGGCGACCCTGCCTTCGGGCGTTGGGGCCCCCGGTGGACACCATAACTCTGCATCTTTGCGTCTGAGTAACATTTTGAATTAAATCA
124	1113_14020_12206	Lapidomyces	6	1	6	0	32	6	121	23	17	93	109	28	29	44	9	4	TTACTGAGTGAGGGTTTCGGCCCGACCTCCAACCCCTATGTATTCCGACTCTGTTGCCTCGGGGGCGACCCTGCCTTCGGGCGTTGGGGCCCCCGGTGGACCACACAACTCTGCATCTTTGCGTCTGAGTAACACTTTGAATTAAATCA
125	1101_23728_11587	Lapidomyces	25	46	0	3	53	29	27	25	24	51	119	21	49	48	22	2	TTACTGAGTGAGGGTTTCGGCCAGACCTCCAACCCCTATGTATTCCGACTCTGTTGCCTCGGGGGCGACCCTGCCTTCGGGCGTTGGGGCCCCCGGTGGACACCATAACTCTGCATCTTTGCGTCTGAGTAACATTTTGAATTAAATCA
126	1104_21579_26866	Lapidomyces	31	41	1	6	64	38	22	22	22	44	112	19	57	32	13	3	TTACTGAGTGAGGGTTTCGGCCCGACCTCCAACCCCTATGTATTCCGACTCTGTTGCCTCGGGGGCTACCCTGCCTTCGGGCGTTGGGGCCCCCGGTGGACACCATAACTCTGCATCTTTGCGTCTGAGTAACATTTTGAATTAAATCA
127	2101_18096_15059	Lapidomyces	38	55	0	17	86	97	62	19	9	29	12	56	13	16	6	0	TTAATGAGCGAGGGTTTCGGCCCGACCTCCAACCCCTATGTATTCCGACTCTGTTGCCTCGGGGGCGACCCTGCCTTCGGGCGTTGGGGCCCCCGGTGGACACCATAACTCTGCATCTTTGCGTCTGAGTAACATTTTGAATTAAATCA
128	1102_22307_6081	Lapidomyces	32	48	0	6	56	43	53	13	16	45	53	24	45	22	14	4	TTACTGAGTTAGGGTTTCGGCCCGACCTCCAACCCCTATGTATTCCGACTCTGTTGCCTCGGGGGCGACCCTGCCTTCGGGCGTTGGGGCCCCCGGTGGACACCATAACTCTGCATCTTTGCGTCTGAGTAACATTTTGAATTAAATCA
129	1112_6519_14348	Lapidomyces	30	39	0	4	63	39	21	20	16	25	97	18	52	34	10	7	TTACTGAGTGAGGGTTTCGGCCCTACCTCCAACCCCTATGTATTCCGACTCTGTTGCCTCGGGGGCGACCCTGCCTTCGGGCGTTGGGGCCCCCGGTGGACACCATAACTCTGCATCTTTGCGTCTGAGTAACATTTTGAATTAAATCA
130	1105_21158_22965	Lapidomyces	39	43	0	5	58	24	29	22	19	28	65	23	39	28	14	10	TTACTGAGTGAGGGTTTCGGCCCGACCTCCAACCCCTATGTATTCCGACTCTGTTGCCTCGTGGGCGACCCTGCCTTCGGGCGTTGGGGCCCCCGGTGGACACCATAACTCTGCATCTTTGCGTCTGAGTAACATTTTGAATTAAATCA
131	1103_15917_22034	Lapidomyces	29	35	0	4	51	33	35	22	21	29	86	11	27	34	9	7	TTACTGAGTGAGGGTTTCGGCCCGACCTCCAACCCCTATGTATTCCGACTCTGTTGCCTCGGGGGCGACCCTGCCTTCGGGCGTTGGGGCCCCCGGTTGACACCATAACTCTGCATCTTTGCGTCTGAGTAACATTTTGAATTAAATCA
132	1104_23362_14606	Lapidomyces	27	32	0	7	43	28	22	18	15	44	87	13	34	37	16	4	TTACTGAGTGAGGGTTTCGGCCCGACCTCCAACCCCTATGTATTCCGACTCTGTTGCCTCGGGGGCGACCCTGCCTTCGGGCGTTGGGGCCCCCGGTGGACACCATAACTCTGCATCTTTGCGTCTTAGTAACATTTTGAATTAAATCA
133	1107_20365_7425	Lapidomyces	33	24	0	0	50	18	31	20	23	36	70	21	39	29	13	4	TTACTGAGTGATGGTTTCGGCCCGACCTCCAACCCCTATGTATTCCGACTCTGTTGCCTCGGGGGCGACCCTGCCTTCGGGCGTTGGGGCCCCCGGTGGACACCATAACTCTGCATCTTTGCGTCTGAGTAACATTTTGAATTAAATCA
134	1108_20836_6605	Lapidomyces	28	33	0	6	51	20	22	25	8	34	81	28	35	27	13	4	TTACTGAGTGAGGGTTTCGGCCCGACCTCCAACCCCTATGTATTCCTACTCTGTTGCCTCGGGGGCGACCCTGCCTTCGGGCGTTGGGGCCCCCGGTGGACACCATAACTCTGCATCTTTGCGTCTGAGTAACATTTTGAATTAAATCA
135	1114_16198_27726	Lapidomyces	23	31	0	2	49	27	34	23	11	23	85	22	38	26	12	4	TTACTTAGTGAGGGTTTCGGCCCGACCTCCAACCCCTATGTATTCCGACTCTGTTGCCTCGGGGGCGACCCTGCCTTCGGGCGTTGGGGCCCCCGGTGGACACCATAACTCTGCATCTTTGCGTCTGAGTAACATTTTGAATTAAATCA
136	1104_3057_13575	Lapidomyces	39	35	0	3	48	26	30	13	20	35	48	23	40	30	8	4	TTACTGAGTGAGGGTTTCGGCCCGACCTCCAACCCCTATGTATTCCGACTCTGTTGCCTCGGGGGCGACCCTGCCTTCGGGCGTTGGGGCCCCGGTGGACACCATAACTCTGCATCTTTGCGTCTGAGTAACATTTTGAATTAAATCA
137	1107_7383_19844	Lapidomyces	35	44	0	3	62	18	27	18	8	27	66	14	38	24	12	4	TTACTGAGTGAGGGTTTCGGCCCGACCTCCAACCCCTATGTATTCCGACTCTGTTGCCTCGGGGGCGACCATGCCTTCGGGCGTTGGGGCCCCCGGTGGACACCATAACTCTGCATCTTTGCGTCTGAGTAACATTTTGAATTAAATCA
138	1103_13086_4978	Lapidomyces	17	25	1	4	56	21	20	14	8	29	97	14	23	22	13	1	TTACTGAGTGAGGGTTTCGGCCCGACCTCCAACCCCTATGTATTCCGACTCTGTTGCCTCGGGGGCGACCCTGCCTTCGGGCGTTGGGGCCCCCGGTGGACACCATAACTCTGCATCTTTGCGTCTGAGTAACATTTTTAATTAAATCA
139	1109_22408_6754	Lapidomyces	21	23	0	3	34	26	25	22	8	19	57	20	31	31	11	4	TTACTGAGTGAGGGTTTCGGCCCGACCTCCAACCCCTATGTATTCCGACTCTGTTGCCTCGGGGGCGACCCTGCCTTCGGGCGTTGGGGCCCCCTGTGGACACCATAACTCTGCATCTTTGCGTCTGAGTAACATTTTGAATTAAATCA
140	1107_16073_26103	Lapidomyces	21	22	0	7	48	22	20	11	16	19	91	15	24	27	8	1	TTACTGAGTGAGGGTTTCGGCCCGACCTCCAACCCCTATGTATTCCGACTCTGTTGCCTCGGGGGCGACCCTGCCTTCGGGCGTTGGGGCCCCCGGTGGACACCATAACTCTGCATCTTTGCGTCTGAGTAACATTTTGAATTAAATAA
141	1105_16544_19802	Lapidomyces	32	26	0	8	42	27	23	11	15	24	62	14	25	19	10	10	TTACTGAGTGAGGGTTTCGGCCCGACCTCCAACCCCTATGTATTCCGACTCTGTTGCCTCGGGGGCGACCCTGCCTTCGGGCGTTTGGGCCCCCGGTGGACACCATAACTCTGCATCTTTGCGTCTGAGTAACATTTTGAATTAAATCA
142	1106_13191_25965	Lapidomyces	9	2	8	45	12	9	51	8	19	43	61	25	15	32	5	7	TTACTGAGTGAGGGTTTCGGCCCGACCTCCAACCCCTATGTATTCCGACTCTGTTGCCTCGGGGGCGACCCTGCCTTCGGGCGTTGGGGCCCCCGGTGGACACCATAACTCTGCATCTTTGCGTCTGAGTAACACTTTGAATTAAATCA
143	1109_6090_14761	Lapidomyces	28	24	0	5	38	24	22	13	17	19	76	17	28	23	6	2	TTACTGAGTGAGGGTTTCTGCCCGACCTCCAACCCCTATGTATTCCGACTCTGTTGCCTCGGGGGCGACCCTGCCTTCGGGCGTTGGGGCCCCCGGTGGACACCATAACTCTGCATCTTTGCGTCTGAGTAACATTTTGAATTAAATCA
144	1106_9529_18626	Lapidomyces	20	40	0	2	33	19	26	11	16	19	50	20	28	22	11	1	TTACTGAGTGAGGGTTTCGGCCCGACCTCCAACCACTATGTATTCCGACTCTGTTGCCTCGGGGGCGACCCTGCCTTCGGGCGTTGGGGCCCCCGGTGGACACCATAACTCTGCATCTTTGCGTCTGAGTAACATTTTGAATTAAATCA
145	2110_24100_25831	Lapidomyces	16	27	1	0	34	16	20	11	10	19	39	15	19	26	9	2	TTACTGAGTGAGGGTTTCGGCCCGACCTCCAACCCCTATGTATTCCGACTCTGTTGCCTCGGGGGCGACCCTGCCTTCGGGCGTTGGGGCCACCGGTGGACACCATAACTCTGCATCTTTGCGTCTGAGTAACATTTTGAATTAAATCA
146	2107_5315_18571	Lapidomyces	9	14	1	14	36	12	37	19	13	26	10	8	23	23	10	3	TTACCGAGTGAGGGTTTCGGCCCGACCTCCAACCCCTATGTATTCCGACTCTGTTGCCTCGGGGGCGACCCTGCCTTCGGGCGTTGGGGCCCCCGGTGGACACCATAACTCTGCATCTTTGCGTCTGAGTAACATTTTGAATTAAATCA
147	1104_19976_24659	Lapidomyces	26	18	0	1	32	24	14	12	12	26	51	7	14	22	6	0	TTACTGAGTGAGGGTTTCGGCCCGACCTCCAACCCCTATGTATTCAGACTCTGTTGCCTCGGGGGCGACCCTGCCTTCGGGCGTTGGGGCCCCCGGTGGACACCATAACTCTGCATCTTTGCGTCTGAGTAACATTTTGAATTAAATCA
148	1105_16451_5152	Lapidomyces	15	22	0	7	26	13	12	15	11	23	52	13	17	17	10	2	TTACTGAGTGAGGGTTTAGGCCCGACCTCCAACCCCTATGTATTCCGACTCTGTTGCCTCGGGGGCGACCCTGCCTTCGGGCGTTGGGGCCCCCGGTGGACACCATAACTCTGCATCTTTGCGTCTGAGTAACATTTTGAATTAAATCA
149	1102_15370_13175	Lapidomyces	15	24	0	2	43	12	12	6	11	11	43	9	23	19	5	2	TTACTGAGTGAGGGTTTCGGCCCGACCTCCAACCCCTATGTATTCCGACTCTGTTGCCTCGGGGGCGACCCTGCCTTCGGGCGTTGGGGCCCCCGGTGGACACAATAACTCTGCATCTTTGCGTCTGAGTAACATTTTGAATTAAATCA
150	1104_4867_13284	Lapidomyces	15	20	0	4	30	14	17	8	11	18	50	10	16	15	5	1	TTACTGAGTGAGGGTTTCGGCCCGACATCCAACCCCTATGTATTCCGACTCTGTTGCCTCGGGGGCGACCCTGCCTTCGGGCGTTGGGGCCCCCGGTGGACACCATAACTCTGCATCTTTGCGTCTGAGTAACATTTTGAATTAAATCA
151	1106_13350_21733	Lapidomyces	24	21	0	3	19	12	16	9	13	10	42	10	25	22	6	2	TTACTGAGTGAGGGTTTCGGCCCGACCTCCAACCCCTATGTATTCCGACTCTGTTGCCTCGGGGGCGACCCTGCCTTCGGGCGTTGTGGCCCCCGGTGGACACCATAACTCTGCATCTTTGCGTCTGAGTAACATTTTGAATTAAATCA
152	1101_8628_7200	Lapidomyces	20	20	0	1	30	14	14	8	10	14	52	5	21	17	7	2	TTACTGAGTGAGGGTTTCGGCCCGACCTCCAACCCCTATGTATTCCGACTCTGTTGCCTCGGGGGCGACCCTGCCTTCGGGCGTTGGGGCACCCGGTGGACACCATAACTCTGCATCTTTGCGTCTGAGTAACATTTTGAATTAAATCA
153	1104_10747_24005	Lapidomyces	17	22	0	2	30	13	15	5	9	9	56	15	20	18	6	0	TTACTGAGTGAGGGTTTCGGCCCGACCTCCAACCCCTATGTATTCCGACTCTGTTGCCTCGGGGGCGACACTGCCTTCGGGCGTTGGGGCCCCCGGTGGACACCATAACTCTGCATCTTTGCGTCTGAGTAACATTTTGAATTAAATCA
154	1104_13736_19533	Lapidomyces	0	0	0	0	22	3	19	0	7	0	30	113	0	0	0	0	TTACTGAGTGAGGGTTTCGGCCCGACCTCCAACCCCATGTATTCCGACTCTGTTGCCTCGGGGGCGACCCTGCCTTCGGGCGTTGGGGCCCCCGGTGGACACCATAACACTGCATCTTTGCGTCTGAGTAACACTTTGAATTAAATCA
155	1103_24902_13294	Lapidomyces	14	14	0	1	30	17	16	9	13	14	42	9	18	17	2	2	TTACTGAGTGAGGGTTTCGGCCCGACCTCCAACCCCTATGTATTCCGACTCTGTTGCCTAGGGGGCGACCCTGCCTTCGGGCGTTGGGGCCCCCGGTGGACACCATAACTCTGCATCTTTGCGTCTGAGTAACATTTTGAATTAAATCA
156	2111_19211_26287	Lapidomyces	14	14	0	3	29	19	12	9	10	22	26	17	15	12	7	2	TTACTGAGTGAGGGTTTCGGCCCGACCTCCAACCCCTATGTATTCCGACTCTGTTGCCTCGGGGCGACCCTGCCTTCGGGCGTTGGGGCCCCCGGTGGACACCATAACTCTGCATCTTTGCGTCTGAGTAACATTTTGAATTAAATCA
157	2104_6772_10515	Lapidomyces	19	18	0	4	28	11	19	7	9	9	40	13	19	11	15	2	TTACTGAGTGAGGGTTTCGGCCCGACCTCCAACCCCTATGTATTCCGACTCTGTTGCCTCGGGGGCGACCCTGCCTTCGGGCGTTGGGGCCCCCGGTGTACACCATAACTCTGCATCTTTGCGTCTGAGTAACATTTTGAATTAAATCA
158	2112_6458_18197	Lapidomyces	12	15	0	3	31	8	11	7	10	19	50	11	16	15	10	1	TTACTGAGTGAGGGTTTCGGCCCGACCTCCAACCCCTATGTATTACGACTCTGTTGCCTCGGGGGCGACCCTGCCTTCGGGCGTTGGGGCCCCCGGTGGACACCATAACTCTGCATCTTTGCGTCTGAGTAACATTTTGAATTAAATCA
159	1113_25473_24736	Lapidomyces	11	14	0	2	30	15	12	10	12	9	37	12	22	16	8	1	TTACTGAGTGAGGGTTTCGGCACGACCTCCAACCCCTATGTATTCCGACTCTGTTGCCTCGGGGGCGACCCTGCCTTCGGGCGTTGGGGCCCCCGGTGGACACCATAACTCTGCATCTTTGCGTCTGAGTAACATTTTGAATTAAATCA
160	1109_8895_18945	Lapidomyces	16	21	0	1	19	8	18	12	12	16	37	6	16	19	9	3	TTACTGAGTGAGTGTTTCGGCCCGACCTCCAACCCCTATGTATTCCGACTCTGTTGCCTCGGGGGCGACCCTGCCTTCGGGCGTTGGGGCCCCCGGTGGACACCATAACTCTGCATCTTTGCGTCTGAGTAACATTTTGAATTAAATCA
161	1109_22990_15801	Lapidomyces	15	13	0	1	30	14	6	9	7	13	52	10	17	15	9	1	TTACTGAGTGAGGGTTTCGGCCCGACCTCCAACCCCTATGTATTCCGACTCTGTTGCATCGGGGGCGACCCTGCCTTCGGGCGTTGGGGCCCCCGGTGGACACCATAACTCTGCATCTTTGCGTCTGAGTAACATTTTGAATTAAATCA
162	1113_21000_20822	Lapidomyces	15	18	0	4	26	12	14	6	11	12	44	9	18	15	8	1	TTACTGAGTGAGGGTTTCGGCCCGACCTCCAACCCCTATGTATTCCGACTCTGTTGCCTCGGGGGCGACCCTGCATTCGGGCGTTGGGGCCCCCGGTGGACACCATAACTCTGCATCTTTGCGTCTGAGTAACATTTTGAATTAAATCA
163	1101_8881_20979	Lapidomyces	16	17	2	2	24	11	8	12	12	13	51	6	14	11	5	1	TTACTGAGTGAGGGTTTCGGCCCGACCTCCAACACCTATGTATTCCGACTCTGTTGCCTCGGGGGCGACCCTGCCTTCGGGCGTTGGGGCCCCCGGTGGACACCATAACTCTGCATCTTTGCGTCTGAGTAACATTTTGAATTAAATCA
164	2113_13472_23725	Lapidomyces	24	27	0	6	30	16	9	5	4	29	0	27	7	10	3	1	TTACTGAGTGAGGGTTTCGGCCCGACCTCCAACCCCTATGTATTCCGACTCTGTTGCCTCGGGGGCGACCCTGCCTTCGGGCGTTGGGGCCCCCGGTGGACACCATAACTCTGCATCTTTGCGTCTGAGTAACATTTTAATAAATTA
165	1105_6347_6001	Lapidomyces	16	16	0	4	10	11	12	5	17	16	32	12	10	8	7	9	GTACTGAGTGAGGGTTTCGGCCCGACCTCCAACCCCTATGTATTCCGACTCTGTTGCCTCGGGGGCGACCCTGCCTTCGGGCGTTGGGGCCCCCGGTGGACACCATAACTCTGCATCTTTGCGTCTGAGTAACATTTTGAATTAAATCA
166	2109_3608_14080	Lapidomyces	9	12	0	1	18	10	9	10	9	16	38	11	10	17	6	2	TTACTGAGTGAGGGTTTCGGCCCGACCTCCAACCCCTATGTATTCCGACTATGTTGCCTCGGGGGCGACCCTGCCTTCGGGCGTTGGGGCCCCCGGTGGACACCATAACTCTGCATCTTTGCGTCTGAGTAACATTTTGAATTAAATCA
167	1104_13265_8745	Lapidomyces	12	12	0	4	26	12	8	6	5	12	36	12	21	13	5	2	TTACTGAGTGAGGGTTTCGGCCCGACCTCAAACCCCTATGTATTCCGACTCTGTTGCCTCGGGGGCGACCCTGCCTTCGGGCGTTGGGGCCCCCGGTGGACACCATAACTCTGCATCTTTGCGTCTGAGTAACATTTTGAATTAAATCA
168	2113_9360_6879	Lapidomyces	12	11	0	3	20	12	10	4	10	13	28	13	21	12	6	4	TTACTGAGTGAGGGTTTCGGCCCGACCTCCAACCCCTATGTATTCCGACTCTGTTGCCTCGGGGGCGACCCTGCCTTCGTGCGTTGGGGCCCCCGGTGGACACCATAACTCTGCATCTTTGCGTCTGAGTAACATTTTGAATTAAATCA
169	2107_4870_13878	Lapidomyces	17	21	0	0	19	15	14	7	4	6	42	7	11	15	7	0	TTACTGAGTGAGGGTTTCGGCCCGACCTCCAACCCCTATGTATTCCGACTCTGTTGCCTCGGGGGCGACCCTGCCTTCGGGCGTTGGGGCCCACGGTGGACACCATAACTCTGCATCTTTGCGTCTGAGTAACATTTTGAATTAAATCA
170	1113_23421_12036	Lapidomyces	16	23	0	0	15	8	9	6	9	10	32	10	20	14	5	3	TTACTGAGTGAGGGTTTCGGCCCGACCTCCAACCCATATGTATTCCGACTCTGTTGCCTCGGGGGCGACCCTGCCTTCGGGCGTTGGGGCCCCCGGTGGACACCATAACTCTGCATCTTTGCGTCTGAGTAACATTTTGAATTAAATCA
171	1106_20738_15311	Lapidomyces	16	23	0	3	19	8	14	7	12	14	18	5	20	11	5	2	TTACTGAGTGAGGGTTTCGGCCCGACCTCCAACCCCTATGTATTCCGACTCTGTTGCCTCGGGGGCGACCCTGCCTTCGGGCGTTGGGCCCCCGGTGGACACCATAACTCTGCATCTTTGCGTCTGAGTAACATTTTGAATTAAATCA
172	1113_20984_4242	Lapidomyces	15	20	1	0	24	12	12	7	8	5	27	6	13	12	7	4	TTACTGAGTGAGGGTTTCGGCCCGACCTCCAACCCCTATGTATTCCGACTCTGTTGCCTCGGGGGCGACCCTGCCTTCGGGCGTTGGTGCCCCCGGTGGACACCATAACTCTGCATCTTTGCGTCTGAGTAACATTTTGAATTAAATCA
173	1101_11020_17503	Lapidomyces	13	10	0	2	18	11	3	8	12	9	25	10	27	7	6	3	TTACTGAGTGAGGGTTTCGGCCCGACCTCCAACCCCTATGTATTCCGACTCTGTTGCCTCGGGGGCGACCCTGCCTTAGGGCGTTGGGGCCCCCGGTGGACACCATAACTCTGCATCTTTGCGTCTGAGTAACATTTTGAATTAAATCA
174	1110_4586_21904	Lapidomyces	17	12	0	0	12	16	7	3	5	9	41	6	11	18	8	3	TTACTGAGTGAGGGTTTCGGTCCGACCTCCAACCCCTATGTATTCCGACTCTGTTGCCTCGGGGGCGACCCTGCCTTCGGGCGTTGGGGCCCCCGGTGGACACCATAACTCTGCATCTTTGCGTCTGAGTAACATTTTGAATTAAATCA
175	1101_25682_14238	Lapidomyces	81	49	0	13	12	7	4	15	1	3	4	4	2	4	1	0	TTAAAGAGTAAGGGTTTCGGCCCGACCTCCAACCCCTATGTATTCCGACTCTGTTGCCTCGGGGGCGACCCTGCCTTCGGGCGTTGGGGCCCCCGGTGGACACCATAACTCTGCATCTTTGCGTCTGAGTAACATTTTGAATTAAATCA
176	1106_21043_17816	Lapidomyces	15	17	1	0	17	6	7	6	8	12	28	11	7	10	4	3	TTACTGAGTGAGGGTTTCGGCCCGACCTCCAACCCCTATGTATTCCGACTCTGTTGCCTCGGGGGCGACCCTGCCTTCGGGCGTTGGGGCCCCCGGTGGACACCATAACTATGCATCTTTGCGTCTGAGTAACATTTTGAATTAAATCA
177	1110_3954_10808	Lapidomyces	14	22	1	0	8	7	10	3	21	9	19	5	8	7	4	5	ATACTGAGTGAGGGTTTCGGCCCGACCTCCAACCCCTATGTATTCCGACTCTGTTGCCTCGGGGGCGACCCTGCCTTCGGGCGTTGGGGCCCCCGGTGGACACCATAACTCTGCATCTTTGCGTCTGAGTAACATTTTGAATTAAATCA
178	1110_6218_16508	Lapidomyces	0	19	1	0	2	5	11	2	12	0	32	4	3	49	0	0	TTACTGAGTGAGGGTTTCGGCCCGACCTCCAACCCCATGTATTCCGACTCTGTTGCCTCGGGGGCGACCCTGCCTTCGGGCGTTGGGGCCCCCGGTGGACACCAAAACACTGCATCTTTGCGTCTGAGTAACACCTTGAATTAAATCA
179	1104_17128_24104	Lapidomyces	10	12	0	3	12	11	17	5	7	8	23	4	12	11	7	2	TTACTGAGTGAGGGTTTCGGCCCGACCTCCAACCCCTATGTATTCCGACTCTGTTGCCTCGGGGGCGACCCTGCCTTCGGGCGTTGGGGCCCCCGGTGGACACCATAACTCTTCATCTTTGCGTCTGAGTAACATTTTGAATTAAATCA
180	1102_7342_10476	Lapidomyces	9	15	0	1	19	6	6	4	8	6	34	6	5	17	4	4	TTACTGAGTGAGGGTTTCGGCCCGACCTCCAACCCCTATGTATTCCGACTCTGTTGCCTCGGGTGCGACCCTGCCTTCGGGCGTTGGGGCCCCCGGTGGACACCATAACTCTGCATCTTTGCGTCTGAGTAACATTTTGAATTAAATCA
181	1103_5452_23024	Lapidomyces	7	7	0	4	15	6	7	10	9	3	30	10	8	10	8	2	TTACTGAGTGAGGGTTTCGGCCCGACCTCCAACCCCTATGTATTCCGACTCTGTTGCCTCGGGGGCGACCCTGCCTTCGGGCGTTGGGGCCCCCGGTGGACACCATAACTCTGCATCTTTGCGTATGAGTAACATTTTGAATTAAATCA
182	1113_3978_10341	Lapidomyces	17	11	0	0	11	10	11	10	2	10	22	5	12	6	6	2	TTACTGAGTGAGGGTTTCGGCCCGACCTCCAACCCCTATGTATTCCGACTCTGTTGCCTCGGGGGCGACCCCGCCTTCGGGCGTTGGGGCCCCCGGTGGACACCATAACTCTGCATCTTTGCGTCTGAGTAACATTTTGAATTAAATCA
183	1103_17924_27054	Lapidomyces	13	5	0	2	12	9	11	9	7	6	27	4	15	7	2	4	TTACTGAGTGAGGGTTTCGTCCCGACCTCCAACCCCTATGTATTCCGACTCTGTTGCCTCGGGGGCGACCCTGCCTTCGGGCGTTGGGGCCCCCGGTGGACACCATAACTCTGCATCTTTGCGTCTGAGTAACATTTTGAATTAAATCA
184	1109_19162_6040	Lapidomyces	13	9	0	3	11	13	10	5	10	12	18	4	10	5	6	1	TTACTGAGTGAGGGTTTCGGCCCGACCTCCAACCCCTATGTATTCCGACTCTGTTGCCTCGGGGGCGACCCTTCCTTCGGGCGTTGGGGCCCCCGGTGGACACCATAACTCTGCATCTTTGCGTCTGAGTAACATTTTGAATTAAATCA
185	1106_8784_14305	Lapidomyces	4	10	0	0	12	4	5	3	6	13	12	8	14	17	5	3	TTACTGAGTGAGGGTTTCGGCCCGACCTACAACCCCTATGTATTCCGACTCTGTTGCCTCGGGGGCGACCCTGCCTTCGGGCGTTGGGGCCCCCGGTGGACACCATAACTCTGCATCTTTGCGTCTGAGTAACATTTTGAATTAAATCA
186	1101_13649_16623	Lapidomyces	15	6	0	1	9	10	4	3	5	9	14	7	14	13	4	4	TTACTGAGTGAGGGTTTCGGCCCGACCTCCAACCCCTATGTATTCCGACTCTGTTGCCTCGGGGGCGACCCTGCCTTCGGGCGTTGGGGCCCCCGGTGGACACCATAACTCCGCATCTTTGCGTCTGAGTAACATTTTGAATTAAATCA
187	1105_14641_22371	Lepthosphaeria	5	0	0	0	13	16	0	9	6	3	0	1	18	41	522	2	TTACATTCAGTAGCTTGCTACTGTTAGGGGGGTCTATCAGCCTGTATAGTATCACTACTGATGAGCAGCACGACCCTCTGTCTGTACCCTTGTCTTTTGCGCACTCATGTTTCCTCGGCGGCTAACCCCCGCCGGCTGGACAACACTATAACCTTTTTAATTTTCAATCAGCGTCTGAAAAACTTAATAATTA
188	2110_10070_23522	Lepthosphaeria	0	0	0	0	0	0	0	0	1	0	0	0	0	3	183	0	TTACATTCAGTAGCTTGCTACTGTTAGGGGGGTCGATCAGCCTGTATAGTATCACTACTGATGAGCAGCACAACCCCCTGTCTGTACCCTTGTCTTTTGCGCACTCATGTTTCCTCGGCGGGTCTATGCCCGCCGGCTGGACAACTCTATAACCTTTTTAATTTTCAATCAGCGTCTGAAAAACCTAATAATTA
189	1108_25101_13990	Leptosphaerulina	12	10	0	0	0	0	2	0	25	4	22	36	46	8	2	5	TTACCTAGAGTTGTAGGCTTTGCCTGCTATCTCTTACCCATGTCTTTTGAGTACTTACGTTTCCTCGGCGGGTCCGCCCGCCGATTGGACAATTTAAACCATTTGCAGTTGCAATCAGCGTCTGAAAAACTTTAATAGTTA
190	1104_23189_18992	Microdiplodia	10	7	0	1	0	0	2	8	39	14	5	6	13	2530	95	1400	TTATCTATTTTAACGGTGTTGGTTGCGGCCTCCGGGGGTATCCCCCCTGGGTGGTAGAGGTAATACTCGCGCGCGCCACATGCCTTAATCCTTTTTTTACGAGCACCTTTCGTTCTCCTTCGGTGGGGCAACCTGCCGTTGGAACTTATCAAAAACCTTTTTTTGCATCTAGCATTACCTGTTCTGATACAAACAATCGTTA
191	1103_16981_14141	multiple genera in Ascomycota	30	30	4	12	62	51	49	159	159	1324	14	52	69	1059	494	17	TTACCTAGAGTTGTGGGCTTTGCCTGCTATCTCTTACCCATGTCTTTTGAGTACTTACGTTTCCTCGGTGGGTTCGCCCGCCGATTGGACAATTTAAACCCTTTGCAGTTGCAATCAGCGTCTGAAAAACATAATAGTTA
192	2102_12197_24741	multiple genera in Ascomycota	0	0	0	1	0	0	2	0	0	0	0	1	2	0	118	0	TTACCTAGAGTTGTAGGCTTTGCCTGCTATCTCTTACCCATGTCTTTTGAGTACTTACGTTTCCTCGGTGGGTTCGCCCACCGATTGGACAATTTAAACCCTTTGCAGTTGCAATCAGCGTCTGAAAAAACATAATAGTTA
193	2104_18346_13855	multiple genera in Didymellaceae	243	9	22	214	2	5	19	6	98	17	4	283	206	240	1672	285	TTACCTAGAGTTGTAGGCTTTGCCTGCTATCTCTTACCCATGTCTTTTGAGTACCTTCGTTTCCTCGGCGGGTTCGCCCGCCGATTGGACAATTTAAACCATTTGCAGTTGCAATCAGCGTCTGAAAAAACATAATAGTTA
194	1108_26953_9667	multiple genera in Didymellaceae	74	83	36	494	94	43	42	49	38	37	103	98	109	1802	343	142	TTACCTAGAGTTGTAGGCTTTGCCTGCTATCTCTTACCCATGTCTTTTAAGTACCTTACGTTTCCTCGGCGGGTCCGCCCGCCGATTGGACAATTTAAACCATTTGCAGTTGCAATCAGCGTCTGAAAAAACTTAATAGTTA
195	1104_9305_19036	multiple genera in Didymellaceae	22	9	6	195	21	7	16	15	14	4	32	23	26	531	76	57	TTACCTAGAGTTGTAGGCTTTGCCTGCTATCTCTTACCCATGTCTTTTAAGTACCTTACGTTTCCTCGGCGGGCCCGCCCGCCGATTGGACAATTTAAACCATTTGCAGTTGCAATCAGCGTCTGAAAAAACTTAATAGTTA
196	1112_26029_7087	multiple genera in Didymellaceae	5	0	0	0	0	0	0	0	0	3	0	0	0	1	0	727	TTACCTAGAGTTGTAGGCTTTGCCTGCTATCTCTTACCCATGTCTTTTGAGTACCTTCGTTTCCTCGGCGGGTTCGCCCGCCGATTGGACAATCTAAACCATTTGCAGTTGCAATCAGCGTCTGAAAAAACATAATAGTTA
197	1113_14128_6796	multiple genera in Didymellaceae	0	0	2	0	0	0	0	1	16	4	0	5	61	1	61	4	TTACCTAGAGTTGTAGGCTTTGCCTGCTATCTCTTACCCATGTCTTTTGAGTACCTTCGTTTCCTCGGCGGGTTCGCCCGCCGATTGGACAATTCAAACCATTTGCAGTTGCAATCAGCGTCTGAAAAAACATAATAGTTA
198	1106_22263_16070	multiple genera in Didymellaceae	3	3	0	29	2	1	1	2	0	1	5	1	7	77	12	6	TTACCTAGAGTTGTAGGCTTTGCCTGCTATCTCTTACCCATGTCTTTTAAGTACCTTACGTTTCCTCGGCGGGCCCCCCCGCCGATTGGACAATTTAAACCATTTGCAGTTGCAATCAGCGTCTGAAAAAACTTAATAGTTA
199	1103_10681_20077	multiple genera in Didymellaceae	0	0	0	0	0	0	0	0	0	0	0	0	0	0	0	96	TTACCTAGAGTTGTAGGCTTTGCCTGCTATCTCTTACCCATGTCTTTTGAGTACCTTCGTTTCCTCGGCGGGCTCGCCCGCCGATTGGACAATTTAAACCATTTGCAGTTGCAATCAGCGTCTGAAAAAACATAATAGTTA
200	2105_6482_15711	multiple genera in Dothideomycetes	28	18	0	6	75	36	44	36	20	29	18	30	97	225	8896	4	TTACCTAGAGTTGTAGGCTTTGCCTGCTATCTCTTACCCATGTCTTTTGAGTACTTACGTTTCCTCGGTGGGTTCGCCCACCGATTGGACAATTTAAACCCTTTGCAGTTGCAATCAGCGTCTGAAAAACATAATAGTTA
201	1101_4702_17634	multiple genera in Dothideomycetes	305	54	1	1	84	1093	52	14	4	61	818	14	4	1	0	3	TTAAAGAGATAGGGTCTTCATGGCCCGACCTCCAACCCTCTGTTGTTAAAACTACCTTGTTGCTTTGGCGGGACCGTCTCGGTCTCCGAGCGCACTAACCCTCGGGTTGGTGAGCGCCCGCCAGAGTCCAACCAAACTCTTGTATTAAACCAGTCGTCTGAGTATAAAATTTTAATTAAATTA
202	1101_20458_11887	multiple genera in Pezizomycotina	0	0	0	0	0	0	0	0	0	0	0	0	3	0	1098	0	TTACCAATTTCGGGGGACTTCGGTCCCTGTCTGAACCCTTGTCTTTTGAGTACCATTTGTTTCCTTGGTAGGCTTTGCCTACCAATAGGACACTACTTAACCTCTTGTAATTGCAATCAGCGTCAGAAAAACATAATAGTTA
203	1105_8081_8545	multiple genera in Pezizomycotina	53	34	6	9	0	0	2	4	19	2	0	0	3	59	2	2	TTACCTAGAGTTGTAGGCTTTGCCTGCTATCTCTTACCCATGTCTTTTGAGTACCTTCGTTTCCTCGGCGGGTCCGCCCGCCGATTGGACAATTTAAACCATTTGCAGTTGCAATCAGCGTCTGAAAAAACTTAATAGTTA
204	2103_13299_26603	multiple genera in Pleosporaceae	17	5	0	0	29	92	34	21	73	2	14	91	30	16	58	6	TTACACAATATGAAAGCGGGTTGGGACCTCACCTCGGTGAGGGCTCCAGCTTGTCTGAATTATTCACCCATGTCTTTTGCGCACTTCTTGTTTCCTGGGCGGGTTCGCCCGCCACCAGGACCAAACCATAAACCTTTTTGTAATTGCAATCAGCGTCAGTAAACAATGTAATTATTA
205	1102_13623_12355	multiple genera in Pleosporales	33	0	0	0	0	0	10	3	41	18	0	22	12	22	20	76	TTATCTATTTTAATGGTGTTGGTCGCGGCCCCCGGCGGAAGTGTCCCCGGGCGGTAGAGGTAACACTCTCACGCGGCCACATGCCTTCATCCTTTTTTTACGAGCACCTTTCGTTCTCCTTCGGTGGGGCAACCTGCCGTTGGAACCTATCAAAACCTTTTTTTGCATTTAGCATTACCTGTTCTGATACAAACAATCGTTA
206	2108_18322_14538	multiple genera in Pleosporales	6	1	23	56	6	0	10	21	5	4	0	12	35	7	1	1	TTACCTAGAGTTTGTGGGCTTTGCCTGCTATCTCTTACCCATGTCTTTTGAGTACTTACGTTTCCTCGGTGGGTTCGCCCGCCGATTGGACAATTTAAACCCTTTGCAGTTGCAATCAGCGTCTGAAAAACATAATAGTTA
207	1109_20448_26271	multiple genera in Teratosphaeriaceae	0	0	0	17	0	0	54	1	0	20	3	0	57	7	0	0	TTACTGAGTGAGGGCCTCTGGCCCGACCTCCAACCCCATGTTATCTGACACTGTTGCCTCCGGGGCGACCCGGCCTGCCTTCGGGCGTTCGGGGCCCCGGGTGGACCATTCAACTCTGCATCTTTGCGTCTGAGTAAATGATTGAATCAATCA
208	2102_24118_20146	Neocatenulostroma	0	0	0	1650	0	0	0	0	0	0	0	0	0	0	0	1	TTACCGAGTGAGGGCCTCTGGCCCGACCTCCAACCCCATGTTATCCGACACTGTTGCCTCCGGGGCGACCCGGCCTGCCTTCGGGCGTTCGGGGCCCCGGGTGGACCATTCAACTCTGCATCTTTGCGTCTGAGTAAATGATTGAATCAATCA
209	1101_13986_25388	Neocatenulostroma	0	0	0	0	0	0	0	127	0	0	0	0	0	0	0	0	TTACTGAGTGAGGGCCTCTGGCCCGACCTCCAACCCCATGTTATCTGACACTGTTGCCTCCGGGGCGACCCGGCCTGCCTTCGGGCGTTTCGGGGCCCCGGGTGGACCATTCAACCCTGCATCTTTGCGTCTGAGTAAATGATTGAATCAATCA
210	1113_10841_14009	Neocatenulostroma	1	0	0	597	0	12	3	13	0	0	0	0	0	9	0	0	TTACTGAGTGAGGGCCTCTGGCCCGACCTCCAACCCCATGTTATCTGACACTGTTGCCTCCGGGGCGACCCGGCCTGCCTTCGGGCGTTTCGGGGTCCCGGGTGGACCATTCAACTCTGCATCTTTGCGTCTGAGTAAATGATTGAATCAATCA
211	2102_14571_26235	Neosetophoma	0	0	0	0	0	0	0	0	4	0	0	0	0	0	0	240	TTACATTCAGTAGCTTGCTACTGTTAGGGGGGTTGATCAGCCTGTATAGTATCACTACTGATGAGCAGCACAACCCTCTGTCTATACCCTTGTCTTTTGCGCACTCATGTTTCCTCGGCGGGTCCATACCTGTCGGCTGGACAACTCTATAACCCTTTTAATTTTCAATCAGCGTCTGAAAAACAAAATAATTA
212	1101_12089_2301	Neostagonospora	21223	0	0	0	95	1	10	57	10	3	0	1	0	1	1	4	TTACACTCAGTAGTTTACTACTGTTAAGGAGGCTTTTAGTCTGTATAGCTTAATCGCTGATGAGCAGCAGGCCTTCTTTCCACACCCTTGTCTTTTGCGCACCCATGTTTCCTCGGCAGGCTTGCCTGCCGATTGGACAATCTATAACCTTTTTAATTTTCAATCAGCGTCTGAAAAAACTTAATAATTA
213	1104_6248_16490	Paraphoma	0	4	3	47	12	3	3	20	10	2	0	5	98	38	109	7	TTACCTTTCAGTACAGAAGCGTTGTGTTGGTTGAGTTGTGCCGGTTGAGTCTCGCTGACAAGTGGGATTCCTGGTGGCAACTCCCTTCATAATTCTCCCTGTCTATCATCCTTGTCTTTTGCGTACTATTGTTTCCTCGGTGGGCTTGCCCACCGGTTGGACAACCTTATAACCTATTTAATTTTCAATCAGCGTCTGAAATAATATAATAATTA
214	1102_24913_6360	Penidiella	973	19	0	2483	179	537	187	16	305	8	600	49	26	0	180	1	TTACCGAGCGAGGGCCCCCGGGTCCGACCTCTCAACCCCATGTCACCCGACACTGTTGCCTCGGGGGCGACCCGGCCCTCTGGCGCCGGGGCCCCCGGTGGACCGTCAAACGCTGTATCTTTGCGTCCGAGTCAAACGATAAATCAATCA
215	1101_28472_9555	Penidiella	0	0	0	0	1	0	676	0	0	0	0	0	0	0	0	0	TTACCGAGCGAGGGCCCCCGGGTCCGACCTCTCAACCCCATGTGACCCGACACTGTTGCCTCGGGGGCGACCCGGCCCTCTGGCGCCGGGGCCCCCGGTGGACCGTCAAACGCTGTATCTTTGCGTCCGAGTCAAACGATAAATCAATCA
216	1107_26841_16741	Phaeoannellomyces	0	0	107	61	38	32	29	9	10	0	3	1	4	2	8	1	ATAACGAGTTAGGGTCTTCCAAGGCCCGACCTCCCAACCCCATGTTTATTGTACCATGTGTTGCTTCGGCGGGACCGTCTTCACGACCGCCGGAGGGCCGTAAAACGTCCTCTGGCCCGCGCCCGCCGATGGCCCCCCTTCAAAACTCTTGAATAATCATGCCTATATTGTCTGAGTAATACACAAAAATTAAAAGCA
217	1101_15949_12646	Phaeococcomyces	370	883	1	9	104	68	117	369	2341	176	534	3275	16580	405	3903	15763	TTACTGAGACTGGGTGCTTCGGCGCCCGACCTCCAACCCCCTGTCTACCTTACCACTGTTGCCTCGGCGTCTCTGCCCACCTCCCCTCGTGGGCGGTGGGGGGTGCGCGCCGGCGGCCAAAAACAAAAACCCTTTTTTTAAATCAAGCAATCTGAGAAATTATTTTAATAACTTCA
218	2102_28293_12306	Phaeococcomyces	5	3	0	0	0	0	0	0	11	2	1	32	56	0	29	607	TTACTGAGACTGGGTGCTTCGGCGCCCGACCTCCAACCCCCTGTCTACCTTACCACTGTTGCCTCGGCGTCTCTGCCCACCTCCCCTCGTGGGTGGTGGGGGGTGCGCGCCGGCGGCCAAAAACAAAAACCCTTTTTTTAAATCAAGCAATCTGAGAAATTATTTTAATAACTTCA
219	1109_10352_7943	Phaeococcomyces	2	1	0	0	0	0	0	0	43	0	41	76	335	7	52	0	TTAACGAGACTGGGTGCTTCGGCGCCCGACCTCCAACCCCCTGTCTACCTTACCACTGTTGCCTCGGCGTCTCTGCCCACCTCCCCTCGTGGGCGGTGGGGGGTGCGCGCCGGCGGCCAAAAACAAAAACCCTTTTTTTAAATCAAGCAATCTGAGAAATTATTTTAATAACTTCA
220	1107_11457_21932	Phaeococcomyces	0	0	0	0	0	0	0	0	15	1	35	27	133	5	24	0	TTAACGAGACTGGGTGCTTCGGCGCCCGACCTCCAACCCTTTGTCTACCTTACCACTGTTGCCTCGGCGTCTCTGCCCACCTCCCCTCGTGGGCGGTGGGGGGTGCGCGCCGGCGGCCAAAAACAAAAACCCTTTTTTTAAATCAAGCAATCTGAGAAATTATTTTAATAACTTCA
221	1105_10004_26766	Phaeococcomyces	2	1	0	0	0	0	0	0	19	0	3	31	95	3	28	3	TTACTGAGACTGGGTGCTTCGGCGCCCGACCTCCAACCCCCTGTCTACCTTACCACTGTTGCCTCGGCGTCTCTGCCCACCTCCCCTCGTGGGCGGTGGGGGGTGCGCGCCGGCGGCCAAAAACAAAAACCCTTTTTTTAAATCAAGCAATCTGAGAAATTATTTAATAACTTCA
222	2102_10896_11245	Phaeococcomyces	3	0	0	2	0	0	4	0	15	43	4	2	9	1	38	1	TTACCGAGTTAGGGTCTCTCACGGCCCGACCTCCCAACCCCTTGTTTAATCATACCATTTGTTGCTTCGGCGGGCCGGTCTACCCAGACCGCCGGAGGGTGCACACCGCCCCTCTGGAGAGTTTTGCCCGCCGATGGCCCCCTTCAAAAATCTTGAACCCAACCGTGACGCCTAAATTGATTTATTGTATAATGTACAAAAAACA
223	2112_23312_14826	Phaeosphaeria	0	1	0	5	0	39	0	23	39	0	8	0	9	10157	7507	1468	TTAAATACAGTAGATTTCTACTGATCGGGGGGGTGGAAAGTCCCAGTTTGATTACTGGATCACGAGTAAGCCCCCTGTCTGCACCCTTGTCTTTTGCGTACTCATGTTTCCTCGGCGGGCTTGCCTGCCGAATGGACAATTCTAAAACCTTTTTAATTTTCAATCAGCGTCTGAATAATTATAATAATTA
224	2110_21428_22101	Phaeosphaeria	0	0	1	0	0	0	0	2	0	0	0	0	0	1	1	922	TTAAATACAGTAGATTTCTACTGATCGGGGGGGTGGAAAGTCCCAGTTTGATTACTGGATCACGAGTAAGCCCCCTGTCTGCACCCTTGTCTTTTGCGTACTTATGTTTCCTCGGCGGGCTTGCCTGCCGAATGGACAATTCTAAAACATTTTTAATTTTCAATCAGCGTCTGAATAATTATAATAATTA
225	2111_11865_4919	Phaeosphaeria	0	0	0	0	0	0	0	0	7	0	0	0	0	2	922	0	TTAAATACAGTAGATTTCTACTGATCGGGGGGGTGGAAAGTCCCAGTTTGATTACTGGATCACGAGTAAGCCCCCTGTCTGCACCCTTGTCTTTTGCGTACTCATGTTTCCTCGGCGGGCTTGCCTGCCGAATGGACAATTATAAAACCTTTTTAATTTTCAATCAGCGTCTGAATAATTATAATAATTA
226	2101_23958_20702	Phoma	2	3	6	1	0	0	6	1	1	1	7	2	7	4	46	23	TTACCTAGAGTTGTAGGCTTTGCCTGCTATCTCTTACCCATGTCTTTTGAGTACCTTCGTTTCCTCGGCGGGTCCGCCCGCCGATTGGACAACATTCAAACCCTTTGCAGTTGCAATCAGCGTCTGAAAAAACATAATAGTTA
227	1103_25787_16549	Plenodomus	0	0	0	31	0	0	0	0	0	0	0	0	0	0	0	140	TTACCCTTCTATCAGGGGATTGGTGCAAGTCATCAGGGCTTCTGCTCTGGTTTCTCGCCCAGTCCTTTCTGATTTTACCCATGTCTTTTGCGTACTATTTGTTTCCTTGGTGGGCTTGCCTGCCGATAGGACAAACTAAAACCACTTGTAATTGCAGTCAGCGTCAGTAACAATGTAATTATTA
228	2113_12767_16351	Pringsheimia	6	0	0	0	6	7	604	0	2	34	1	44	276	3	159	0	TTAAAGAGAAAGGGGCTAAACACCCCGACCTCCAACCCTCTGTTGTTAAAACTACCTTTGTTGCTTTGGCGGGACCGTTCGGTCTCCGAGCCGCCAGGCCCCTTCACGGGGGTCCAGGCGAGCGCCCGCCATAGTTAAACCAAACTCTTGTTATTAAACCGGTCGTCTGAGTAAAATTTTTGAATTAAATCA
229	1108_10875_27872	Pringsheimia	1	0	0	0	0	1	81	0	0	3	0	8	33	0	31	0	ATAAAGAGAAAGGGGCTAAACACCCCGACCTCCAACCCTCTGTTGTTAAAACTACCTTTGTTGCTTTGGCGGGACCGTTCGGTCTCCGAGCCGCCAGGCCCCTTCACGGGGGTCCAGGCGAGCGCCCGCCATAGTTAAACCAAACTCTTGTTATTAAACCGGTCGTCTGAGTAAAATTTTTGAATTAAATCA
230	1101_20738_2602	Pyrenochaeta	1	28	120	63	8	2	8	41	20	16	14759	2	597	574	1942	0	TTACACAATATTACGGGGGGCCGGACCCCGAAACTGCTTGCAGCTTTGGGCCTGCCCTGTCTGATATTCTACCCATGTCTTTTGCGTACTTTTCGTTTCCTTGGTGGGCTTGCCTGCCAATAGGACAACCAATTAAACCTTTTTGTAATTGCAATCAGCGTCTGAAAAAACTTTAATAGTTA
231	1103_15487_25717	Pyrenochaeta	0	0	0	0	0	0	0	0	0	0	0	0	0	187	2	0	TTACACAATATTACGGGGGGCCGGACCCCAAAACTGCTTGCAGCTTTGGGCCTGCCCTGTCTGATATTCTACCCATGTCTTTTGCGTACTTTTCGTTTCCTTGGTGGGCTTGCCTGCCAATAGGACAACCAATTAAACCTTTTTGTAATTGCAATCAGCGTCTGAAAAAACTTAATAGTTA
232	1102_16999_5352	Pyrenochaeta	0	0	0	0	0	0	0	0	0	0	0	0	0	0	152	2	TTACCAATTTCGGGGGACTTCGGTCCCTGTCTGAAACCCTTGTCTTTTGAGTACTATTTGTTTCCTTGGTAGGCTTTGCCTACCAATAGGACACCACTTAACCTCTTGTAATTGCAGTCAGCGTCAGAAAAACATAATAGTTA
233	1103_13291_5882	Pyrenochaeta	0	0	0	0	0	0	0	0	0	0	0	0	0	155	1	0	TTACACAATATTACGGGGGGCCGGACCCCAAAACTGCTTGCAGCTTTGGGCCTGCCCTGTCTGATATTCTACCCATGTCTTTTGCGTACTTTTCGTTTCCTTGGTGGGCTTGCCTGCCAATAGGACAACCAATTAAACCTTTTTGTAATTGCAATCAGCGTCTGAAAAAACTTAATAATTA
234	1101_6778_11205	unidentified	1522	1342	2	37	761	2495	2618	9	3923	6559	3071	9284	1984	332	1846	582	TTACTGAGATAGGGTCCTTCGGGGCCCGACCTCCAACCCAATGTTTATTATACCTCTGTTGCCTCGGCGGGTCGCCGGCGTGCCTTTACGGGCCGCCGCCGTCGGCCCCTTAACAAGGGCTCTCGTGTGCCCGCCGCAGGACCTATTAAACTCTGTTTTTAAACAAGTATTCTGAGTGGGAATTAAATAACTTCA
235	2104_6064_24789	unidentified	0	0	2	1	0	0	0	0	0	1	0	0	0	0	0	12664	TTACCGAGCGAGGGCCTCCGGGTCCGACCTCTCAACCCTGTGTTATCCGACACTGTTGCCTCGGGGGCGACCCGGCCCCACGCGGGTGTCGGGGCCCCCGGCGGACCGTCAAACGCTGCATCTGTGCGTCCGAGTCTTATGAGAAATCAATCA
236	1101_7723_7359	unidentified	146	1	0	0	11445	760	1639	0	5	10	812	64	5	1	6	8	TTACTGAGATAGGGTCCTTCGGGGCCCGACCTCCAACCCAATGTTTATTATACCTCTGTTGCCTCGGCGGGTCGCCGGCGTGCCTTTACGGGCCGCCGCTGTCGGCCCCCTAACAAGGGCTCTCGTGTGCCCGCCGCAGGACCTATTAAACTCTTTTTAAACAAGTATTCTGAGTGGGAATTAAATAACTTCA
237	1101_21311_7906	unidentified	1252	214	59	134	2438	2600	1188	791	294	373	1046	117	1119	364	80	11	TTACTGAGTGAGGGCCTTCTGGTCCGACCTCCAACCCCATGTTATCCGACACTGTTGCCTCCGGGGCGACCCGGCCTTCGGGCGTCGGGGCCCCGGGTGGACCATTCAAACACTGCATCTTTGCGTCTGAGTACACGATTGAATCAATCA
238	1111_20800_23849	unidentified	3	2	5	0	0	39	7	361	23	9	2	11	20	8613	691	517	TTACACTCAGTAGTTTACTACTGCAAAGGAGGCTGTCAGTCTGTATAGCTTAATCGCTGATGAGCAGCTGGTCTCTTTTCTCTACCCTTGTCTTTTGCGTACCTATGTTTCCTCGGCAGGCTTGCCTGCCGGCTGGACAATTCTATAACCTTTTTAATTTTTAATCAGCGTCTGAAAAAACTTAATAATTA
239	1101_18024_13724	unidentified	625	118	0	0	34	28	11	661	72	988	1330	75	5548	140	446	306	TTACTGAGACTGGGTGCTTCGGCGCCCGACCTCCAACCCTTTGTCTACCTTACCACTGTTGCCTCGGCGGCCGCGGCTTTAAGTAGTCGCTCCGCCGATGGCCTACAACCAAAACTCTTGTTTAAACACCGTTTATCTGAGAATAAAAACAATAACTTCA
240	1101_11015_9762	unidentified	332	326	0	27	31	350	295	0	170	1679	681	1720	93	1251	144	46	TTAACGAGATAGGGTTCCTTCGGGGCCCGACCTCCAACCCAATGTCTACCATACCTCTGTTGCCTCGGCAGGCCGCCGGTCTCCTTCTTTACGGGGGGTTACCGCCGTCGGTCCTTACGGGCTTTCGAGCGCCTGCCGCAGGGATATACAAACTCTTTTTTAAACCAGTACTCTGAGTGGGAAATCAATAGAATTA
241	1101_25609_7682	unidentified	0	0	4978	245	0	0	0	0	0	0	0	0	0	0	0	0	TTACCGAGCGAGGGCCTCCGGGTCCGACCTCTCAACCCCATGTTATCCGACACTGTTGCCTCGGGGGCGACCCGGCCCTACGCGGGTGTCGGGGTCCCCGGCGGACCGTCAAACGCTGCATCTGTGCGTCCGAGTCATTATGAGAAATCAATCA
242	1107_5832_22305	unidentified	5	15	3	11	0	0	1	0	703	2	0	348	2524	214	320	637	TTACCGAGATAGGGCCTCCGGGCCCGACCTCCAACCCCATATCTACCTTCTTATGTTGCCTCGGCGGGCCGCCGCAAGGCCGTCGGCACTCGTGCTCTCGAGCGCCCGCCAGAGGACCAACCAAACCCTGCTCATCGTAGACTTCTGAGTGAGAAACACAATAACTTCA
243	1107_13243_7393	unidentified	0	5	0	0	0	0	1	0	3438	11	0	16	25	0	106	1	TTAAAGAGTTGGGGTCCTTCGGGGCCCGACCTCCCACCCTATGTAGTTGCGAATCTGTTGCTTCGGCGGGACCGCCACAGTCCGGCCGAGAGGTCGGCCCGCGGCGACCGGGCTCAGGCCCGGGTTGCGCCCGCCGGAGTCCACACAAACCAAAACCATTGACATGAACCTGACTGTCAGATGCAAAATTCGAGCTCCAGCGATGGGGTGAGAATATCAAATGAAACA
244	2102_17791_6351	unidentified	0	0	0	5	0	5	7	0	17	5	10	16	7	2898	1337	13	TTACACTCAGTAGTTTACTACTGCAAAGGAGGCTGTCAGTCTGTATAGCTTAATCGCTGATGAGCAGCTGGCCTCTTTTCTCTACCCTTGTCTTTTGCGTACCCATGTTTCCTCGGTAGGCTTGCCTGCCGGCTGGACAATTCTATAACCTTTTTAATTTTTAATCAGCGTCTGAAAAAACTTAATAATTA
245	1101_17866_6123	unidentified	73	9	185	7	306	161	833	266	216	148	523	353	227	411	133	2	TTACTGAGTGAGGGCCTCCGGGCTCGACCTCCAACCCCATGTATTCCGACTCTGTTGCCTCGGGGGCGACCCTGCCTTCGGGCGTTGGGGCCCCCGGTGGACCACACAACTCTGCATCTTTGCGTCTGAGTAACACTTTGAATTAAATCA
246	2105_16166_11002	unidentified	5	4	0	0	3850	51	3	0	7	31	9	2	0	8	7	1	TTACTGAGATAGGGTCCTTCGGGGCCCGACCTCCAACCCAATGTTTATTATACCTCTGTTGCCTCGGCGGGTCGCAGGCGTGCCTTTACGGGCCGCCGCCGTCGGCCCCTTAACAAGGGCTCTCGTGTGCCCGCCGCAGGACCTATTAAACTCTGTTTTTAAACAAGTCTTCTGAGTGGGAATTAAATAACTTCA
247	1103_26175_15674	unidentified	0	0	0	0	0	0	0	0	0	1	0	0	0	0	2579	80	TTACCTGGCCTTGGGCCGCTCGCGGGGGTGCGTCGCTTGCGATGACGCTCCCGGGGGCGCTTAGCCCTTGAGTATCACCTTGATTATGTGCACCTTTGTTGTTCCCTCGGCAGCTCGCTGCCGCCAGGGACCCCGAAACCCCCTTGCATTAGCATCAAACCTCTGAAAACAAACCTAATTATTTA
248	1102_6625_19381	unidentified	123	244	0	25	11	304	132	0	530	113	433	377	136	4	175	62	TTACTGAGATAGGGTCCTTCGGGGCCCGACCTCCAACCCCAATGTTTATTATACCTCTGTTGCCTCGGCGGGTCGCCGGCGTGCCTTTACGGGCCGCCGCCGTCGGCCCCTTAACAAGGGCTCTCGTGTGCCCGCCGCAGGACCTATTAAACTCTGTTTTTAAACAAGTATTCTGAGTGGGAATTAAATAACTTCA
249	1107_18945_9904	unidentified	3	0	1742	497	0	0	4	0	184	0	0	0	0	6	0	0	TTAACGAGTGAGGGTCCTCTGGGCCCGACCTCCCACCCTTTGTCGTTCAAAACCATGTTGCCTTGGCGGGCCGGCGACCCTCGTGGCCGCCGACCACCCGCCAGAGGATCAATCAAAACCCTTTTGTAAACGTTCGTCCGAGTATGATTATTAAATTATCA
250	1107_18677_4698	unidentified	66	0	0	0	0	2107	1	0	0	0	0	0	0	0	0	0	TTACTGAGTGAGGGCCTTCTGGTCCGACCTCCAACCCCATGTTATCCGACACTGTTGCCTCCGGGGCGACCCGGCCTTCGGGCGTCGGGGCCCCGGGTGGACCATTCAAACACTGCATCTTTGCGTCTGAGTACACGATTAAATCAATCA
251	2113_17362_4962	unidentified	2	2	0	0	0	2	2412	0	0	1	0	69	0	0	1	1	TTACCGAGATAGGGTTTCTTCGGAGCCCGACCTCCAACCCATTGTCTACCATACCTCTGTTGCCTCGGCGGGCCGTCGGCGCTTTTACGGGCGTCGCCGTCGGTCTTTACGGGCTTTCGAGCGCCCGCCGCAGGACTTACAAACTCTTTTTTAAAGCAGTATTCTGAGTGGGAATTTAATAACTTCA
252	1102_29303_14057	unidentified	7	12	198	6077	1	126	217	31	1	3	97	4	1	4	0	0	TTACTGAGTGAGGGCCCTCCGGCCCGACCTCCAACCCCATGTATTCCGACTCTGTTGCCTCGGGGGCGACCCTGCCTTCGGGCGTTGGGGCCCCCGGTGGACACCACAACTCTGCATCTTTGCGTCTGAGTAACACTTTGAATTAAATCA
253	1101_23158_5886	unidentified	0	0	1	1	2	0	0	2	5	6	0	1	8	674	90	959	TTACGCATAGTGAGAGCCGGAAGACAGTCCCCCTGTAGCAAAAATTACGGGGGGTAGGACTCTTGCCCCGAGCAATCGGGTTACCCTGCTTTTTGAGCACCATTTGTTTCCTCGGCGGGCTTGCCCGCCAGTGGGGACCCCCTAAAACCTTTTGTAATGAGAAGTAACCGTCAGTAAGATAAAAATTATCA
254	1102_26776_11089	unidentified	21	0	62	162	2	8	11	3	1222	0	0	0	31	197	17	0	TTAAACGAAACAAACCCTCCCGTCCGGCTCCGGTCAGGCGGGGGGGCCAGTCTCAAACCCTTTGTCGTCCGACCATGTTGCCTCGGGGGAGACCCTGCCTTCGGGCGGGTGGCACCCCGGTGGACCAAACCAAACTCTTGCTTAATTTTGTAGTCTGAGTCGATTTAAAAATAAATCA
255	1101_17321_9607	unidentified	88	133	158	906	111	223	233	52	111	78	150	133	64	35	48	33	GTAATGAGCGAGGGTCCTCCGGGGCCCGACCTCCCACCCTTTGATGTTGAACAAACCTGTTGCTTTGGCGGGACGGTCTCCGGACCGCCGGTCTTCACGGATCGGTCAGCGCCCGCCAGAGGACCAACCAAACACTATTTTAATCGTCAGTCGGAGTAAACATTTTAATAAATTA
256	1102_3987_15451	unidentified	244	162	171	1165	83	36	207	82	57	112	141	114	44	63	14	0	TTAATGAGCGAGGGTCCTCCGGGGCCCGACCTCCCACCCTTTGATGTTGAACAAACCTGTTGCTTTGGCGGGACGGTCTCCGGACCGCCGGTCTTCACGGATCGGTCAGCGCCCGCCAGAGTTAAACCAAACTCTTGTTATTTAACCGGTCGTCTGAGTTAAAATTTTGAATAAATCA
257	2105_11142_22096	unidentified	0	3	0	0	0	0	0	0	0	0	0	0	1588	0	0	0	TTACTGAGAAAGGGTCCTTCGGGGCCCGACCTCCAACCTTATGTCTATCATACCTCTGTTGCCTCGGCAGGTCGCCGGTCAGCCCTTACGGGTGAGCCGCCGTCGGCCCCTTAACACGGGCTCTCGTGTGCCTGCCGCAGGACCATTAAACTCTGTTTTAAAATAGTATTCTGAGTGGGAATTAAATAACTTCA
258	1101_28521_11259	unidentified	66	42	0	0	13	362	53	0	2	29	370	140	66	5	14	165	TTACTGAGATAGGGTCCTTCGGGGCCCGACCTCCAACCCCAATGTTTATTATACCTCTGTTGCCTCGGCGGGTCGCCGGCGTGCCTTTACGGGCCGCCGCCGTCGGCCCCTTAACAAGGGCTCTCGTGTGCCCGCCGCAGGACCTATTAAACTCTGTTTTTAAACGAGTATTCTGAGTGGGAATTAAATAACTTCA
259	1107_6073_24162	unidentified	20	4	49	2580	0	0	16	0	15	4	0	0	71	6	356	101	TTATCGAGTTAGGGTCTTTTAGGCCCGACCTCCAACCCTTTGTCTACTATACCACTTGTTGCTTCGGCGAGCCCGTTTCTTGAAATATAGAGACCGCCGGGGGTTTTATACCCCTGGTCCGTGCTTGTCGATAGCCTTTATTAAACTCTTGTTTAACTGTGTCGTCTAAGTAAAGCACTTAATTAAACCA
260	1103_23597_10049	unidentified	46	17	0	0	47	509	149	1	20	52	70	170	8	22	36	20	TTACTGAGATAGGGTCCTTCGGGGCCCGACCTCCAACCCAATGTTTATTATACCTCTGTTGCCTCGGCGGGTCGCCGGCGTGCCTTTACGGGCCGCCGCCGTCGGCCCCCTAACAAGGGCTCTCGTGTGCCCGCCGCAGGACCTATTAAACTCTTTTTAAACAAGTATTCTGAGTGGGAATTAAATAACTTCA
261	2109_22609_9972	unidentified	2	1	0	0	30	49	43	1	0	608	6	0	18	167	1	94	TTACTGAGTGAGGGCCTCCGGGTCCGACCTCCAACCCCATGTATTCCGACTCTGTTGCCTCGGGGGCGACCCTGCCTTCGGGCGTTGGGGCCCCCGGTGGACCACACAACTCTGCATCTTTGCGTCTGAGTAACACTTTGAATTAAATCA
262	1102_21681_25184	unidentified	75	19	0	0	47	6	19	100	7	360	497	9	13	0	7	0	TTACTGAGACTGGGTGCTTCGGCGCCCGACCTCCAACCCTTTGTCTACCTTACCACTGTTGCCTCGGCGGGTTTGCGCCCTACCTTAACCGGTAGAGTGAACTCCCGCCGGCGGCCTACAACCAAAACTCTTGTTTAAACACCGTTTATCTGAGAACAAAAACAATAACTTCA
263	2107_21614_7531	unidentified	0	0	19	4774	0	0	1	0	0	0	0	8	0	0	0	0	TTACCGAGTTAGGGTCCGCAAGGGCCCGACCTCCCACCCTTTGTTGTCGAACAAACCTTTTGTTGCTTCGGCGGGACCGTCCCCTTGGCCCTCGCGGGCTCCGGGGGCTGCCGGGTCCCTCGACCGGGTAAGCGCCCGCCGGAGAATCATTAAAATCTGACATTTGAACATTCTGTCTGAGTAGATTTATACAAATCAATCA
264	1109_19659_20962	unidentified	2	0	0	0	0	897	52	0	13	0	0	0	0	0	0	0	TTACTGAGTGAGGGCCTTCTGGTCCGACCTCCAACCCCATGTTATCCGACACTGTTGCCTCCGGGGCGACCCGGCCTTCGGGCGTCGGGGCCCCGGGTGGACCATCCAAACACTGCATCTTTGCGTCTGAGTACACGATTGAATCAATCA
265	2103_27892_9049	unidentified	102	94	54	506	87	56	166	56	13	46	64	77	19	21	14	0	TTAATGAGCGAGGGTCCTCCGGGGCCCGACCTCCCACCCTTTGATGTTGAACAAACCTGTTGCTTTGGCGGGACCGCTCGGTCTCGAGCCGCTGGGGATTCGTCCCAGGCGAGCGCCCGCCAGAGTTAAACCAAACTCTTGTTATTTAACCGGTCGTCTGAGTTAAAATTTTGAATAAATCA
266	1104_18911_16057	unidentified	26	57	21	318	102	116	95	37	26	37	153	70	38	23	15	6	TTAATGAGCGAGGGTCCTCCGGGGCCCGACCTCCCACCCTTTGATGTTGAACAAACCTGTTGCTTTGGCGGGACGGTCTCCGGACCGCCGGTCTTCACGGATCGGTAAGCGCCCGCCAGAGGACCAACCAAACACTATTTTAATCGTCAGTCGGAGTAAACATTTTAATAAATTA
267	1108_26114_11593	unidentified	125	121	2	8	108	100	64	47	23	63	50	74	61	57	13	2	TTACTGAGTGAGGGTCCTCCGGGGCCCGACCTCCCACCCTTTGATGTTGAACAAACCTGTTGCTTTGGCGGGACGGTCTCCGGACCGCCGGTCTTCACGGATCGGTCAGCGCCCGCCAGAGGACCAACCAAACACTATTTTAATCGTCAGTCGGAGTAAACATTTTAATAAATTA
268	1108_12226_25397	unidentified	13	24	122	592	10	16	20	7	131	58	49	31	50	41	41	13	CTACCGAGTTAGGGTCTCTCACGGCCCGACCTCCCAACCCCTTGTTTAATCATACCATTTGTTGCTTCGGCGGGACGGTCTCCCCAGACCGCCGGAGGGTGCACACCGCCCCTCTGGAGAGTTTTGCCCGCCGATGGCCCCCCTTCAAAAAATCTTGAACCCAACCGTGACGCCTAAATTGATTATTGTATAATGTACAAAAATA
269	2103_4458_16753	unidentified	2	1	63	28	0	10	4	224	0	80	0	5	0	221	8	3	TTAAAGAGACTTGGGTCCTTTCAGGGCCCGACCTCCCACCCTTTGTCGTTCAAAAAACCCGTTGCTTTGGCGGGCCGGCCTCGGCCGACCCGTGGGCGTGATAACCCGCGGGGCCAGCGCCCGCCAGAGGACCGCAAAAACTCTTCTGTAACCTTCCTTCTGAGCAAACGATTTAATCAATCA
270	1108_11398_9314	unidentified	9	67	474	75	0	9	0	0	7	27	0	0	31	1	13	0	TTACCGAGTAAGGGTCTTCTAGGCCCGACCTCCCACCCTTTGTCGTCGAACAAATCTTGTTGCTTTGGCGGGACCGTCGGCCCTCACGGGTCGGCTGCCGGGTCCCCGACCGGGTAAGCGCCCGCCAGAGACCAACTAAACTCTTCGTTAAAACACTTCGTCTGAGTAAAATGATTTAATCAATCA
271	1101_17103_11422	unidentified	20	30	25	324	91	72	105	32	30	32	102	64	44	21	16	10	TTAATTAGCGAGGGTCCTCCGGGGCCCGACCTCCCACCCTTTGATGTTGAACAAACCTGTTGCTTTGGCGGGACGGTCTCCGGACCGCCGGTCTTCACGGATCGGTCAGCGCCCGCCAGAGGACCAACCAAACACTATTTTAATCGTCAGTCGGAGTAAACATTTTAATAAATTA
272	2104_28247_10686	unidentified	402	296	7	62	45	14	57	55	12	29	16	19	5	20	1	0	TTAAAGAGTAAGGGTGCTCAGCGCCCGACCTCCAACCCCTATGTATTCCGACTCTGTTGCCTCGGGGGCGACCCTGCCTTCGGGCGTTGGGGCCCCCGGTGGACACCATAACTCTGCATCTTTGCGTCTGAGTAACATTTTGAATTAAATCA
273	2111_17993_12513	unidentified	4	8	0	0	16	12	4	3	5	486	6	2	72	0	22	3	TTAACGAGATAGGGTTTCTTCGGAGCCCGACCTCCAACCCAATGTCTACCATACCTCTGTTGCCTCGGCAGGCCGCCGGTTCCTCCTCACGGGGGTGCCGCCGTCGGTTCTTTTAGGCTTTCGAGCGCCTGCCGCAGGGATCTATAAACTCTTTTTTAAACCAGTATTCTGAGCGGGAAATCAATAGTATTA
274	2102_14727_24101	unidentified	0	1	22	4	23	7	607	1	4	14	65	0	8	2	0	0	TTATCGAGTTAGGGTTCCTTCACGGGCCCGACCTCCAACCCGGTGTCTAAACTTACCACTGTTGCTTCGGCGGGCCCGCCTGTAAAAGGGCCGCCGGGGGTGCTCGTCACCTCTGGCCCGCGCCCGTCGATAGCCCACAACAAACTCTTATGAACCGTGTCATGTCTGAATAAACCAAAAAATTAAGCACA
275	1108_22191_10433	unidentified	0	0	0	0	60	42	10	3	52	5	3	0	61	74	120	161	TTACATGATATAACGGGGGGCTAGGAACCACGCAAGTGCGCCCTACCCTGTCCGCATATTCTACCCATGATTTTGCGTACCATTTGTTTCCTCGGTGGGCTTGCCCGCCGATATGGACACTATACAACCCTTTGTAATTGCAGTCAGCGTCAGAAAACTATAATAATTA
276	1101_12402_3369	unidentified	19	21	15	251	82	86	73	27	23	22	119	48	28	19	16	5	TTAATGAGCGAGGGTCCTCCGGGGCCCGACCTCCCACCCTTTGATGTTGAACAAACCTGTTGCTTTGGCGGGACGGTCTCCGGACCGCCGGTCTTCACGGATCGGTCAGCGCCCGCCAGAGGACCAACCAAACACTATTTTAATCGTCAGTAGGAGTAAACATTTTAATAAATTA
277	2107_6118_6852	unidentified	289	0	4	105	152	175	78	1	0	0	9	38	0	0	0	0	TTACTGAGTGAGGGCCTTCTGGTCCGACCTCCAACCCCATGTTATCCGACACTGTTGCCTCCGGGGCGACCCGGCCTTCGGGCGTCGGGGCCCCGGGAGGACCATCCAAACACTGCATCTTTGCGTCTGAGTACACGATTGAATCAATCA
278	1105_22554_7994	unidentified	18	4	2	5	45	26	72	25	76	57	42	45	71	27	45	15	TTACTGAGTGAGGGTTTCGGCCCGACCTCCAACCCCTATGTATTCCGACTCTGTTGCCTCGGGGGCGACCCTGCCTTCGGGCGGGGGCTCCGGGTGGACACTTCAAACTCTTGCGTAACTTTGCAGTCTGAGTAAACTTAATTAATAAATTA
279	1102_13880_4873	unidentified	23	0	0	0	143	9	321	0	3	2	186	4	1	0	0	1	TTACTGAGATAGGGTCCTTCGGGGCCCGACCTCCAACCCAATGTTTATTATACCTCTGTTGCCTCGGCGGGTCGCCGGCGTGCCTTTACGGGCCGCCGCTGTCGGCCCCCTAACAAGGGCTCTCGTGTGCCCGCCGCAGGACCTATTAAACTCTGTTTTTAAACAAGTATTCTGAGTGGGAATTAAATAACTTCA
280	1114_5479_17758	unidentified	25	22	13	219	82	69	90	14	20	20	70	44	28	18	18	3	TTAATGAGCGAGGGTCCTCCGGGGCCCTACCTCCCACCCTTTGATGTTGAACAAACCTGTTGCTTTGGCGGGACGGTCTCCGGACCGCCGGTCTTCACGGATCGGTCAGCGCCCGCCAGAGGACCAACCAAACACTATTTTAATCGTCAGTCGGAGTAAACATTTTAATAAATTA
281	1103_21351_23305	unidentified	21	34	26	218	79	55	66	25	11	21	75	53	20	15	8	4	TTAATGAGCGAGGGTCCTCCGGGGCCCGACCTCCCACCCTTTGATGTTGAACAAACCTGTTGCTTTGGCGGGACGGTCTCCGTACCGCCGGTCTTCACGGATCGGTCAGCGCCCGCCAGAGGACCAACCAAACACTATTTTAATCGTCAGTCGGAGTAAACATTTTAATAAATTA
282	2102_23344_18451	unidentified	0	2	3	381	0	15	0	0	0	0	0	9	0	1	303	81	TTACTGAGTTAGGGTCTTCTAGGCCCGACTTCCAACCCTTTGTCTAAATACCACTTGTTGCTTCGGCGAGCCCGTTCCTTGAAATATAGGGACCGCCGGGGGTTTCATACCCTTGGTCCGTGCTCGTCGATAGCCATTATTAAACTCTTGATTAAATGTGTCGTCTAAGTAAACAAGCAATTAAAATA
283	1110_18574_24047	unidentified	18	24	3	44	6	5	36	1	40	134	40	24	61	117	17	1	TTACCGAGTTAGGGTCTCTCACGGCCCGACCTCCCAACCCCTATGTATTCCGACTCTGTTGCCTCGGGGGCGACCCTGCCTTCGGGCGTTGGGGCCCCCGGTGGACACCATAACTCTGCATCTTTGCGTCTGAGTAACATTTTGAATTAAATCA
284	1105_3360_18180	unidentified	34	22	14	247	64	67	60	30	8	10	60	55	37	16	13	2	TTAATGAGCGAGGGTCCTCCGGGGCCCGACCTCCCACCATTTGATGTTGAACAAACCTGTTGCTTTGGCGGGACGGTCTCCGGACCGCCGGTCTTCACGGATCGGTCAGCGCCCGCCAGAGGACCAACCAAACACTATTTTAATCGTCAGTCGGAGTAAACATTTTAATAAATTA
285	1113_18300_14856	unidentified	18	31	41	46	6	2	106	8	13	10	98	26	58	106	3	2	TTACCGAGTTAGGGTCTCTCACGGCCCGACCTCCCAACCCCTTGTTTAATCATACCATTTGTTGCTTCGGCGGGACGGTCTCCCCAGACCGCCGGAGGGTGCACACCGCCCCTCTGGAGAGTTTTGCCCGCCGATGGCCCCCCTTCAAAAAATCTTGAACCCAACCGTGACGCCTAAATTGATTTATTGTATAATGTACAAAAACA
286	1107_15459_2352	unidentified	10	8	6	1087	0	12	4	0	0	0	0	3	10	1	173	14	TTACTGAGTTAGGGTCTTCTAGGCTCGACCTCCAACCCTTTGTCTAATTACCACTTGTTGCTTCGGCGAGCCCGTTCCTTGAAATATAGGGACCGCCGGGGGTTTAATACCCTTGGTCCGTGCTCGTCGATAGCCATTATTAAACTCTTGATTAAATGTGTCGTCTAAGTAAACAAGCAATTAAAATA
287	1104_12360_17126	unidentified	80	72	0	1	62	39	39	30	10	46	44	42	37	24	7	1	TTACTGAGTGAGGGTTTCGGCCCGACCTCCCACCCTTTGATGTTGAACAAACCTGTTGCTTTGGCGGGACGGTCTCCGGACCGCCGGTCTTCACGGATCGGTCAGCGCCCGCCAGAGGACCAACCAAACACTATTTTAATCGTCAGTCGGAGTAAACATTTTAATAAATTA
288	1101_9643_13294	unidentified	6	0	0	0	0	0	0	1	62	5	45	43	188	56	47	3	TTAACGAGACTGGGTGCTTCGGCGCCCGACCTCCAACCCTTTGTCTACCTTACCACTGTTGCCTCGGCGCACGCGGGAGCAATCCTGCAGCGCCGGTGGCCAAAAACACTAAACCCTTTTGAACCCAGTTTTCTGAGAAATTATTTTAATAACTTCA
289	2104_17029_15041	unidentified	40	49	0	16	75	79	53	19	4	45	17	41	22	23	8	0	TTAATGAGCGAGGGTCCTCCGGGGCCCGACCTCCAACCCCTATGTATTCCGACTCTGTTGCCTCGGGGGCGACCCTGCCTTCGGGCGTTGGGGCCCCCGGTGGACACCATAACTCTGCATCTTTGCGTCTGAGTAACATTTTGAATTAAATCA
290	1103_4131_21041	unidentified	14	19	9	153	48	59	56	21	9	18	68	45	28	12	14	2	TTAATGAGCTAGGGTCCTCCGGGGCCCGACCTCCCACCCTTTGATGTTGAACAAACCTGTTGCTTTGGCGGGACGGTCTCCGGACCGCCGGTCTTCACGGATCGGTCAGCGCCCGCCAGAGGACCAACCAAACACTATTTTAATCGTCAGTCGGAGTAAACATTTTAATAAATTA
291	1103_19721_12853	unidentified	26	22	0	0	57	22	44	0	42	78	29	79	13	5	12	5	TTACTGAGATAGGGTCCTTCGGGGCCCGACCTCCAACCCCTATGTATTCCGACTCTGTTGCCTCGGGGGCGACCCTGCCTTCGGGCGTTGGGGCCCCCGGTGGACACCATAACTCTGCATCTTTGCGTCTGAGTAACATTTTGAATTAAATCA
292	1104_29219_12223	unidentified	0	0	0	1	0	0	0	2	0	0	0	1	448	0	0	0	TTACCGAGCGAGGGCCTCCGGGTCCGACCTCTCAACCCCATGTTATCCGACACTGTTGCCTCGGGGGCGACCCGGCCCCTTGCGGGCGTCGGGGCCCCCGGCGGATCGTCAAACGCTGCATCTGTGCGTCCGAGTCTTATGAGAAATCAATCA
293	1105_10879_9730	unidentified	754	10	0	0	0	0	1	0	2	0	37	3	5	3	0	0	TTAAAGAGATAGGGTCCTTCGGGGCCCGACCTCCAACCCTTTGTCTACCAAACCTCTGTTGCCTCGGCGGGTCGTCGGTTACCCCCACGGGTGCCGCCGTCGGCCTTTGCGCTCTCGAGTGCCCGCCGCAGGACTATTTAAACTCTTTGTTAAACGAGTATAATCTGAGTGGAATTTAATGCTTCAATTA
294	1112_3542_15378	unidentified	4	2	0	0	0	0	6	0	281	15	7	3	1	0	0	1	TTAACGAGATAGGGTTCCTTCGGGGCCCGACCTCCAACCCAATGTCTACCATACCTCTGTTGCCTCGGCAGGCCGCCGGTCTCCTTCTTTACGGGGGGTTACCGCCGTCGGTCCTTACGGGCTTTCGAGCGCCTGCCGCAGGGATACACAAACTCTTTTTTAAACCAGTATTCTGAGTGGGAAATCAATAGTATTA
295	2103_14153_11446	unidentified	10	37	0	1	8	18	20	0	72	71	28	63	11	2	16	17	TTACTGAGATAGGGTCCTTCGGGGCCCGACCTCCAACCCAATGTTTATTATACCTCTGTTGCCTCGGCGGGTCGCCGGCGTGCCTTTACGGGCCGCCCCCGTCGGCCCCTTAACAAGGGCTCTCGTGTGCCCGCCGCAGGACCTATTAAACTCTGTTTTTAAACAAGTATTCTGAGTGGGAATTAAATAACTTCA
296	1101_7974_25784	unidentified	14	6	4	3	10	6	23	7	63	49	12	35	67	13	37	21	TTACAAGAACGCCCGGGCTTCGGCCTGGTTATTCATAACCCTTTGTTGTCCGACTCTGTTGCCTCCGGGGCGACCCTGCCTTCGGGCGGGGGCTCCGGGTGGACACTTCAAACTCTTGCGTAACTTTGCAGTCTGAGTAACATTTTGAATTAAATCA
297	1110_24630_19526	unidentified	3	6	0	0	0	0	11	0	233	32	6	23	2	1	0	1	TTAACGAGATAGGGTTTCTTCGGAGCCCGACCTCCAACCCAATGTCTACCATACCTCTGTTGCCTCGGCAGGCCGCCGGTTCTTCCTCACGGGGGTGCCGCCGTCGGTTCTTTTGGGCTTTCGAGCGCCTGCCGCGGGGATCTATAAACTCTTTTTTAAACCAGTATTCTGAGTGGGAAATCAATAGAATTA
298	1109_4001_9165	unidentified	7	2	1	9	12	3	39	6	65	48	29	33	45	14	36	22	TTACAAGAACGCCCGGGCTTCGGCCTGGTTATTCATAACCCTTTGTTGTCCGACTCTGTTGCCTCGGGGGCGACCCTGCCTTCGGGCGTTGGGGCCCCCGGTGGACACCATAACTCTGCATCTTTGCGTCTGAGTAACATTTTGAATTAAATCA
299	1114_8534_22444	unidentified	129	62	46	399	14	10	31	25	4	9	7	7	2	11	0	0	TTAAAGAGTAAGGGTGCTCAGCGCCCGACCTCCAACCCTTTGATGTTGAACAAACCTGTTGCTTTGGCGGGACGGTCTCCGGACCGCCGGTCTTCACGGATCGGTCAGCGCCCGCCAGAGGACCAACCAAACACTATTTTAATCGTCAGTCGGAGTAAACATTTTAATAAATTA
300	1114_15346_24174	unidentified	54	7	0	0	14	6	48	0	64	55	81	58	9	0	2	0	TTACTGAGATAGGGTCCTTCGGGGCCCGACCTCCAACCCAATGTCTACCATACCTCTGTTGCCTCGGCAGGCCGCCGGTCTCCTTCTTTACGGGGGGTTACCGCCGTCGGTCCTTACGGGCTTTCGAGCGCCTGCCGCAGGGATACACAAACTCTTTTTTAAACCAGTACTCTGAGTGGGAAATCAATAGAATTA
301	1109_7796_21675	unidentified	14	19	16	145	51	35	45	19	3	14	66	27	21	8	6	9	TTAATGAGCGAGGGTCCTCCGGGGCCCGACCTCCCACCCTTTGATGTTGAACAAACCTGTTGCTTTGGCGGGACGGTCTCCGGACCGCCGGTCTTCACGGATCGGTCAGCGCCCGCCAGAGGACAAACCAAACACTATTTTAATCGTCAGTCGGAGTAAACATTTTAATAAATTA
302	2112_27511_10412	unidentified	2	0	0	0	61	21	333	0	0	0	0	3	3	0	0	0	TTACTGAGTTAGGGTCTTCATGGCCCGAACCTCCAACCCTTGTGTTTAATATACCATGTTGCTTCGGCGAGCCCGTCCTTCTTCGGAGGGACCGCCGGAGGGTCTTAAACCCCCCTCTGGCCCGTTGCTCGTCGATAGCCAAAAACCAAAACTCTTGATTAACCATGTCGTCTGAGTCTCAAATTTTATAATTAAAAATA
303	1102_22850_22477	unidentified	4	0	6	0	16	5	115	23	16	19	98	22	13	45	5	0	TTACTGAGTGAGGGCCTCCGGGCTCGACCTCCAACCCCATGTATTCCGACTCTGTTGCCTCGGGGGCGACCCTGCCTTCGGGCGTTGGGGCCCCCGGTGGACACCATAACTCTGCATCTTTGCGTCTGAGTAACATTTTGAATTAAATCA
304	1113_13764_28305	unidentified	4	0	1	1371	0	0	0	0	0	0	0	0	0	0	28	25	TTACCGAGCGAGGGCCTCCGGGTCCGACCTCTCAACCCCATGTTATCCGACACTGTTGCCTCGGGGGCGACCCGGCCCCACGCGGGTGTCGGGGCCCCCGGCGGACCGTCAAACGCTGCATCTGTGCGTCCGAGTCTTATGAGAAATCAATCA
305	1101_16796_24358	unidentified	0	0	0	0	0	1	255	1	1	15	1	24	66	2	25	0	TTAAAGAGAAAGGGGCTAAACACCCCGACCTCCAACCCTCTGTTGTTAAAACTACCTTGTTGCTTTGGCGGGACCGCTCGGTCTCGAGCCGCTGGGGATTCGTCCCAGGCGAGCGCCCGCCAGAGTTAAACCAAACTCTTGTTATTTAACCGGTCGTCTGAGTTAAAATTTTGAATAAATCA
306	1108_19690_16454	unidentified	0	2	50	115	253	3	4	1	0	2	0	0	0	36	0	0	TTACCGAGCGAGGGCCTCCGGGTCCGACCTCTCAACCCCATGTTATCCGACACTGTTGCCTCGGGGGCGACCCGGCCCCACACGGGTGTCGGGGCCCCCGGCGGACCGTCAAACGCTGCATCTGTGCGTCCGAGTCATTATGAGAAATCAATCA
307	1110_25968_9158	unidentified	0	2	3	209	0	0	1	0	3	0	0	5	1	0	257	9	TTACTGAGTTAGGGTCTTCTAGGCCCGACCTCCAACCCTTTGTCTAATTACCACTTGTTGCTTCGGCGAGCCCGTTCCTTGAAATATAGGGACCGCCGGGGGTTTAATACCCTTGGTCCGTGCTCGTCGATAGCCATTATTAAACTCTTGATTAAATGTGTCGTCTAAGTAAACAAGCAAATAAAATA
308	1107_26525_23785	unidentified	0	1	0	0	0	0	0	0	9	0	10	0	0	5	288	0	TTAGTAAATGAACCAAAGCAATTCGTTGCTTTTTCTCCTATGAGCATGAGATCTCATTCAGCAGGCGGTTTCGGCTGCCTCTGAGTTTGAGAAGTGAAACTGTTCTACCCATCCCTGTAAACCCCAGTGTATCTTTTTGGATGCATTGTTTCTTGGCTTGAAGCAAAAAAGTTTATATAAAATA
309	1101_14417_6484	unidentified	0	0	0	0	0	0	0	0	0	0	0	0	0	0	308	1	TTACCTGGCCTTGGGCCGCTCGCGGGGGTGCGTCGCTTGCGATGACGCTCCCGGGGGCGCTTAGCCCTTGACTATCACCTTGATTATGTGCACCTTTGTTGTTCCCTCGGCAGCTCGCTGCCGCCAGGGACCCCGAAACCCCCTTGCATTAGCATCAAACCTCTGATAACAAACCTAATTATTTA
310	2110_19181_26982	unidentified	91	67	34	334	12	12	20	26	3	11	9	6	2	2	0	0	TTAAAGAGTAAGGGTGCTCAGCGCCCGACCTCCCACCCTTTGATGTTGAACAAACCTGTTGCTTTGGCGGGACGGTCTCCGGACCGCCGGTCTTCACGGATCGGTCAGCGCCCGCCAGAGGACCAACCAAACACTATTTTAATCGTCAGTCGGAGTAAACATTTTAATAAATTA
311	1101_25971_12623	unidentified	0	0	0	0	0	0	0	0	0	0	0	0	0	0	0	262	TTACAGTAGGGCTTCGGCTCTTAAGATACCACCCTTTGCTTTTAGTACTCTTGTTTCCTCGGCGGCGGGATAACCCGCCGCCAATATGAGGACGTATACACCCTTGTTAAGCAGTCTTGTCTGATACAAACATAATAATCA
312	2114_18540_14043	unidentified	24	27	0	0	43	32	20	0	26	65	8	51	13	2	7	3	TTACTGAGATAGGGTCCTTCGGGGCCCGACCTCCAACCCAATGTTTATTATACCTCTGTTGCCTCGGGGGCGACCCTGCCTTCGGGCGTTGGGGCCCCCGGTGGACACCATAACTCTGCATCTTTGCGTCTGAGTAACATTTTGAATTAAATCA
313	2101_23302_23378	unidentified	25	42	11	208	44	30	37	13	11	22	13	25	5	5	4	0	TTAATGAGCGAGGGTCCTCCGGGGCCCGACCTCCCACCCTTTGTTGTTAAAACTACCTTGTTGCTTTGGCGGGACCGCTCGGTCTCGAGCCGCTGGGGATTCGTCCCAGGCGAGCGCCCGCCAGAGTTAAACCAAACTCTTGTTATTTAACCGGTCGTCTGAGTTAAAATTTTGAATAAATCA
314	1112_11691_26249	unidentified	2	1	0	3	2	10	55	0	6	0	5	0	126	0	0	98	TTACTGAGTGAGGGTTTCGGCCCGACCTCCAACCCCTATGTATTCCGACTCTGTTGCCTCGGGGGCGACCCGGCCCTTCTGGGCGTCGGGGCCCCCGGTGGTCCATCTCAACCCTGCATCTGTGCGTCTGAGTAAATATTTGAATCAATCA
315	1104_9292_23925	unidentified	13	15	9	98	41	34	50	14	6	8	42	28	19	6	9	1	TTAATGAGCGAGGGTCCTCCGGGGCCCGACCTCCCACCCTTTGATGTTGAACAAACCTGTTGCTTTGGCGGGACGGTCTCAGGACCGCCGGTCTTCACGGATCGGTCAGCGCCCGCCAGAGGACCAACCAAACACTATTTTAATCGTCAGTCGGAGTAAACATTTTAATAAATTA
316	1105_23288_13188	unidentified	26	41	0	8	46	50	52	13	6	14	21	29	15	8	2	1	TTAATGAGCGAGGGTCCTCCGGGGCCCGACCTCCCACCCCTATGTATTCCGACTCTGTTGCCTCGGGGGCGACCCTGCCTTCGGGCGTTGGGGCCCCCGGTGGACACCATAACTCTGCATCTTTGCGTCTGAGTAACATTTTGAATTAAATCA
317	1101_20668_26357	unidentified	4	0	0	0	1	1	243	1	1	13	0	10	49	0	13	0	TTAAAGAGAAAGGGGCTAAACACCCCGACCTCCAACCCTCTGTTGTTAAAACTACCTTTGTTGCTTTGGCGGGACCGTTCGGTCTCCGAGCCGCCAGGCCCCTTCACGGGGGTCCAGGCGAGCGCCCGCCAGAGTTAAACCAAACTCTTGTTATTTAACCGGTCGTCTGAGTTAAAATTTTGAATAAATCA
318	1104_22669_23795	unidentified	16	203	0	0	3	0	3	36	6	6	8	2	25	0	18	14	TTACTGAGACTGGGTGCTTCGGCGCCCGACCTCCAACCCTTTGTCTACCTTACCACTGTTGCCTCGGTGGGCCGCGGCTCACGCCGCTCCTGCCGACGGCCTAAAACCAAAACTCTTGTTTAAACACCGTTCATCTGAGAATAAAAACAATAACTTCA
319	1103_9669_23656	unidentified	0	0	0	0	0	0	0	0	0	0	0	0	310	0	0	0	TTACAGAGATAGGGTTCTCACGAGCCCGACCTCCAACCCTTTGTCTACCAAACCTCTGTTGCTTCGGCGGGCCGCCTGGTATCCCGTGCTCCGCACGGGCGCCGCCGTCGGCCCTTGCGCTCTCGAGTGCCCGCCGGGGGACCTTTGAAATTCAATTTTAAACCTAGTTAATCTGAGTTGATATTTAATCTTCAAAAA
320	2105_18564_8489	unidentified	18	66	0	1	26	26	110	2	1	13	3	3	45	8	1	0	TTACTGAGTTAGGGTCTTCATGGCCCGAACCTCCAACCCCTATGTATTCCGACTCTGTTGCCTCGGGGGCGACCCTGCCTTCGGGCGTTGGGGCCCCCGGTGGACACCATAACTCTGCATCTTTGCGTCTGAGTAACATTTTGAATTAAATCA
321	1112_12205_4313	unidentified	32	38	13	182	33	26	33	17	4	14	15	22	1	6	0	0	TTAATGAGCGAGGGTCCTCCGGGGCCCGACCTCCAACCCTTTGTTGTTAAAACTACCTTGTTGCTTTGGCGGGACCGCTCGGTCTCGAGCCGCTGGGGATTCGTCCCAGGCGAGCGCCCGCCAGAGTTAAACCAAACTCTTGTTATTTAACCGGTCGTCTGAGTTAAAATTTTGAATAAATCA
322	2110_23312_4049	unidentified	108	85	0	8	14	8	19	22	10	20	23	14	4	8	6	0	TTACTGAGTGAGGGTTTCGGCCCGACCTCCAACCCCTATGTATTCCGACTCTGTTGCCTCGGGGGCGACCCTGCCTTCGGGCGTTGGGGCCCCCGGTGGACACCATAACTCTGCATCTTTGCGTCTGAGTTAAAATTTTGAATAAATCA
323	1105_16657_9144	unidentified	2	1	1	1	4	8	33	12	36	46	5	26	22	9	29	11	TTACAAGAACGCCCGGGCTTCGGCCTGGTTATTCATAACCCTTTGTTGTCCGACTCTGTTGCCTCCGGGGCGACCCTGCCTTCGGGCGTTGGGGCCCCCGGTGGACACCATAACTCTGCATCTTTGCGTCTGAGTAACATTTTGAATTAAATCA
324	1106_25845_13146	unidentified	0	0	0	0	0	0	0	2	0	0	0	223	0	0	0	0	TTACCGAGATAGGGTTCCTTCGGGGCCCGACCTCCAACCCAATGTCTACCATACCTCTGTTGCCTCGGCAGGCCGCCGGTCTCCTTCTTCACGGCGGGTTACCGCCGTCGGTCCTTACGGGCTTTCGAGCGCCTGCCGCAGGGATATACAAACTCTTTTTTAAACCAGTACTCTGAGTGGGAAATCAATAGAATTA
325	1113_9261_6593	unidentified	4	3	0	0	10	0	153	0	0	2	2	0	1	103	0	3	TTACTGAGAAAGGGTCCTTTGGGGCCCGACCTCCAACCCTATGTCTATCATACCTCTGTTGCCTCGGCAGGTCGCCGGTGCGTCCTCACGGGCGAACCGCCGTCGGCCCCTTAACACGGGCTCTCGTGTGCCTGCCGCAGGACCATTAAACTCTGTTTTTAAACAAGTATTCTGAGTGGGAATTAAATAACTTCA
326	1107_14114_1905	unidentified	0	0	0	0	0	0	10	0	90	18	147	0	0	0	0	0	TTACTGAGTGAGGGCCTCCGGGCTCGACCTCCAACCCCATGTATTCCGACTCTGTTGCCTCGGGGGCGACCCTGCCTTCGGGCGATGGGGCCCCCGGTGGACCACACAACTCTGCATCTTTGCGTCTGAGTAACACTTTGAATTAAATCA
327	1101_13361_25068	unidentified	8	11	0	0	8	17	10	0	39	41	27	49	9	5	11	5	TTACTGAGATAGGGTCCTTCGGGGCCCGACCTCCAACCCAATGTTTATTATACCTCTGTTGCCTCGGCTGGTCGCCGGCGTGCCTTTACGGGCCGCCGCCGTCGGCCCCTTAACAAGGGCTCTCGTGTGCCCGCCGCAGGACCTATTAAACTCTGTTTTTAAACAAGTATTCTGAGTGGGAATTAAATAACTTCA
328	1103_18570_13787	unidentified	13	9	7	94	26	28	29	12	6	6	32	27	18	10	1	1	TTAATGAGCGAGGGTCCTCCGGGGCCCGACCTCCCACCCTTTGATGTTGAACAAACCTGTTGCTTTGGCGGGACGGTCTCCGGACCGCCGGTCTTCACGGATCGGTCAGCGCACGCCAGAGGACCAACCAAACACTATTTTAATCGTCAGTCGGAGTAAACATTTTAATAAATTA
329	1101_15397_19557	unidentified	0	0	0	12	0	0	0	0	0	0	0	0	0	0	217	0	TTACCGAGTTAGGGTCTTCTAGGCCCGACCTCCCAACCCTTTGATTACTGAACCTCTGTTGCTTCGGCGGACCCGTCTTTACAGACCGCCGGAGGATTGCCCCCCAGCGTCCTCTGGTCCGCGTCCGTCGATAGCCAACCTATTAAACTCTTAACCAATCGTGTCACATGTCTAAGTCAAATGATAAATTAAAGCA
330	2108_15189_27285	unidentified	6	9	0	0	11	9	135	5	19	0	0	0	7	52	0	0	TTACAAGAGTGATTGGGGGGATCCGTCCCCCTGAACCTCCAACCCCATGTCTTCCGACTCTGTTGCCTCGGGGGCGACCCGGCCCTCTCGGGCGTCGGGGCCCCCGGTGGTCCATCAATCAACCCTGCATCTTTGCGTCTGAGTAAATATTTGAATCAATCA
331	2111_21607_6651	unidentified	1	1	4	326	0	12	5	0	0	0	0	0	0	4	105	15	TTACTGAGTTAGGGTCTTCTAGGCCCGACCTCCAACCCATTGTCTAAATACCACTTGTTGCTTCGGCGAGCCCGTTCCTTGAAATATAGGGACCGCCGGGGGTTTCATACCCTTGGTCCGTGCTCGTCGATAGCCATTATTAAACTCTTGATTAAATGTGTCGTCTAAGTAAACAAGCAATTAAAATA
332	2110_17405_21585	unidentified	0	6	0	0	1	2	7	0	140	16	6	9	1	0	0	1	TTACTGAGATAGGGTCCTTCGGGGCCCGACCTCCAACCCAATGTTTATTATACCTCTGTTGCCTCGGCAGGCCGCCGGTTCTTCCTCACGGGGGTGCCGCCGTCGGTTCTTTTGGGCTTTCGAGCGCCTGCCGCGGGGATCTATAAACTCTTTTTTAAACCAGTATTCTGAGTGGGAAATCAATAGTATTA
333	2109_16621_15444	unidentified	5	0	3	4	14	5	34	1	36	24	32	16	20	8	14	12	TTACTGAGTGAGGGTTTCGGCCCGACCTCCAACCCCTATGTATTCCGACTCTGTTGCCTCCGGGGCGACCCTGCCTTCGGGCGGGGGCTCCGGGTGGACACTTCAAACTCTTGCGTAACTTTGCAGTCTGAGTAAACTTAATTAATAAATTA
334	1101_14492_6350	unidentified	22	8	1	5	8	12	8	2	0	9	207	2	0	0	0	0	TTAAAGAGATAGGGTCTTCATGGCCCGACCTCCAACCCTCTGTTGTTAAAACTACCTTGTTGCTTTGGCGGGACCGCTCGGTCTCGAGCCGCTGGGGATTCGTCCCAGGCGAGCGCCCGCCAGAGTTAAACCAAACTCTTGTTATTTAACCGGTCGTCTGAGTTAAAATTTTGAATAAATCA
335	1101_25275_9548	unidentified	9	1	0	0	0	0	0	0	30	11	76	18	53	25	7	0	TTACTGAGTGAGGGTTTCGGCCCGACCTCCAACCCTTTGTCTACCTTACCACTGTTGCCTCGGCGCACGCGGGAGCAATCCTGCAGCGCCGGTGGCCAAAAACACTAAACCCTTTTGAACCCAGTTTTCTGAGAAATTATTTAATAACTTCA
336	2109_26561_20411	unidentified	2	5	0	0	0	0	0	28	9	67	5	8	33	11	1	19	TTACTGAGACTGGGTGCTTCGGCGCCCGACCTCCAACCCCTATGTATTCCGACTCTGTTGCCTCGGGGGCGACCCTGCCTTCGGGCGTTGGGGCCCCCGGTGGACACCATAACTCTGCATCTTTGCGTCTGAGTAACATTTTGAATTAAATCA
337	1104_13569_10129	unidentified	2	0	0	0	0	0	0	0	66	3	45	20	37	10	18	0	GTAACGAGACTGGGTGCTTCGGCGCCCGACCTCCAACCCTTTGTCTACCTTACCACTGTTGCCTCGGCGCACGCGGGAGCAATCCTGCAGCGCCGGTGGCCAAAAACACTAAACCCTTTTGAACCCAGTTTTCTGAGAAATTATTTAATAACTTCA
338	1108_4844_13029	unidentified	5	8	0	0	5	23	13	0	28	44	19	39	9	2	3	1	TTACTGAGATAGGGTCCTTCGGGGCCCGACCTCCAACCCAATGTTTATTATACCTCTGTTGCCTCGGCGGGTCGCCGGCGTGCCTTTACGGGCCGCCGCCGTCGGCCCCTTAACAAGGGCTCTCGTGTGCCAGCCGCAGGACCTATTAAACTCTGTTTTTAAACAAGTATTCTGAGTGGGAATTAAATAACTTCA
339	2105_17708_2070	unidentified	0	0	0	7	0	0	0	0	1	0	0	0	23	0	0	149	TTACAAGAGCGAGGGTCCCTCGGGGCCCGAACCTCCAACCCCATGTTTTCCGACTCTGTTGCCTCGGGGGCGACCCGGCCCTTCTGGGCGTCGGGGCCCCCGGTGGTCCATCTCAACCCTGCATCTGTGCGTCCGAGTCTTATGAGAAATCAATCA
340	1105_20307_17241	unidentified	6	46	3	14	9	3	6	0	26	25	33	19	2	14	3	10	TTAACGAGATAGGGTTTCTTCGGAGCCCGACCTCCAACCCAATGTCTACCATACCTCTGTTGCCTCGGCAGGCCGCCGGTTCTTCCTCACGGGGGTGCCGCCGTCGGTTCTTTTGGGCTTTCGAGCGCCTGCCGCAGGGATCTATAAACTCTTTTTTAAACCAGTATTCTGAGTGGGAAATCAATAGTATTA
341	1113_27295_16780	unidentified	0	0	2	9	0	0	1	0	10	43	0	39	65	8	15	0	TTACCGAGTTAGGGTTCTCCTCGCGAGGCCCGACCTCCCAACCCTGTGTCTATCATACCTTCTTGTTGCTTCGGTGGACCGGGACGCGGCCAACTGGTCGCGACCGCCGGGCGTTCACCCGCCTGGAGAGCCGTCCGCCGATGGCCCAAATCAAAAACTCTTGTACCAAAACATGTCGCCTGAATTATTTCTTGATATTAATCAAAAACA
342	2102_13253_24526	unidentified	31	6	0	1	25	23	29	13	4	11	53	1	13	13	0	0	TTACTGAGTGAGGGCCTTCTGGTCCGACCTCCAACCCCATGTTATCCGACACTGTTGCCTCCGGGGCGACCCGGCCTTCGGGCGTCGGGGCCCCGGGTGGACCATTCAAACACTGCATCTTTGCGTCTGAGTAACATTTTGAATTAAATCA
343	1103_5008_14552	unidentified	0	0	0	0	0	0	0	0	0	0	0	0	0	146	40	2	TTAAATACAGTAGATTTCTACTGATCGGGGGGGTGGAAAGTCCCAGTTTGATTACTGGATCACGAGTAAGCCCCCTGTCTGCACCCTTGTCTTTTGCGTACTCATGTTTCCTCGGCGGGCTTGCCTGCCGAATGGACAATTCTAAAACCTTTTTAATTTTCAATCAGCGTCTGAAAAAACTTAATAATTA
344	1111_18892_11767	unidentified	1	7	0	18	3	2	14	1	11	55	13	8	32	33	7	0	TTACCGAGTTAGGGTCTCTCACGGCCCGACCTCCAACCCCTATGTATTCCGACTCTGTTGCCTCGGGGGCGACCCTGCCTTCGGGCGTTGGGGCCCCCGGTGGACACCATAACTCTGCATCTTTGCGTCTGAGTAACATTTTGAATTAAATCA
345	2102_27216_11402	unidentified	4	5	7	79	24	21	38	2	5	8	25	17	9	8	3	2	TTAATGAGCGAGGGTCCTCCGGGGCCCGACCTCCCACCCTTTGATGTTGAACAAACCTGTTGCTTTGGCGGGACGGTCTCCGGACCGCCGGTCTTAACGGATCGGTCAGCGCCCGCCAGAGGACCAACCAAACACTATTTTAATCGTCAGTCGGAGTAAACATTTTAATAAATTA
346	1102_14987_6303	unidentified	0	0	0	0	216	0	0	0	0	0	0	0	0	0	0	0	TTACTGAGATAGGGTCCTTCGGGGCCCGACCTCCAACCCAATGTTTATTATACCTCTGTTGCCTCGGCGGGTCGCCGGCGTGCCTTTACGGGCCGCCGCTGTCGGCCCCCTAACAAGGGCTCTCGTGTGCCCGCCGCAGGACCTATTAAACTCTGTTTTTAAACAAGTCTTCTGAGTGGGAATTAAATAACTTCA
347	1103_12400_17241	unidentified	1	0	13	6	0	6	13	1	1	0	2	0	31	1	22	68	TTACTGAGTGAGGGTTTCGGCCCGACCTCCAACCCCTATGTATTCCGACTCTGTTGCCTCGGGGGCGACCCTGCCTTCGGGCGTTGGGGCCCCCGGTGGACACCATAACTCTGCATCTTTGCGTCTGAGTAAATATTTGAATCAATCA
348	2106_4477_13691	unidentified	7	7	4	63	22	11	30	5	14	7	17	18	11	5	7	2	TTAATGAGCGAGGGTCCTCCGGGGCCCGACCTACCACCCTTTGATGTTGAACAAACCTGTTGCTTTGGCGGGACGGTCTCCGGACCGCCGGTCTTCACGGATCGGTCAGCGCCCGCCAGAGGACCAACCAAACACTATTTTAATCGTCAGTCGGAGTAAACATTTTAATAAATTA
349	2102_22098_9943	unidentified	8	3	0	0	1	9	41	0	7	21	37	40	2	6	4	4	TTACTGAGATAGGGTCCTTCGGGGCCCGACCTCCAACCCAATGTTTATTATACCTCTGTTGCCTCGGCGGGTCGCCGGCGTGCCTTTACGGGCCGCCGCCGTCGGCCCCCTAACAAGGGCTCTCGTGTGCCCGCCGCAGGACCTATTAAACTCTGTTTTTAAACAAGTATTCTGAGTGGGAATTAAATAACTTCA
350	1102_13633_10049	unidentified	299	0	0	0	0	0	31	3	0	0	0	0	0	0	0	0	TTACTGAGTGAGGGCCCTCCGGCCCGACCTCCAACCCTTTGTAACCCGACTCTGTTGCCTCGGGGGCGACCCTGCCTTCGGGCGGGGGCCCCCGGCGGACCACTTAACACTGCATCTTTGCGTCTGAGTCTGATATTTAAATAAATCA
351	2104_13811_20088	unidentified	7	11	8	107	10	12	27	2	5	22	15	15	13	7	2	0	TTAATGAGCGAGGGTCCTCCGGGGCCCGACCTCCCACCCTTTGATGTTGAACAAACCTGTTGCTTTGGCGGGACGGTCTCCCCAGACCGCCGGAGGGTGCACACCGCCCCTCTGGAGAGTTTTGCCCGCCGATGGCCCCCCTTCAAAAAATCTTGAACCCAACCGTGACGCCTAAATTGATTATTGTATAATGTACAAAAATA
352	2101_7840_17959	unidentified	10	8	5	55	21	26	20	3	2	13	31	11	9	3	4	0	TTAATGAGCGAGGGTCCTCCGGGGCCCGACCTCCCACCCTTTGATGTTGAACAAACCTGTTGCTTTGGCGGGACGGTCTCCGGACCGCCGGTCTTCATGGATCGGTCAGCGCCCGCCAGAGGACCAACCAAACACTATTTTAATCGTCAGTCGGAGTAAACATTTTAATAAATTA
353	2101_12250_22548	unidentified	30	4	0	0	16	3	46	14	4	10	62	1	1	6	0	0	TTACTGAGTGAGGGTTTCGGCCCGACCTCCAACCCCTATGTATTCCGACACTGTTGCCTCCGGGGCGACCCGGCCTTCGGGCGTCGGGGCCCCGGGTGGACCATTCAAACACTGCATCTTTGCGTCTGAGTACACGATTGAATCAATCA
354	1105_7490_14944	unidentified	35	6	0	0	3	21	4	3	0	5	136	1	1	0	0	0	TTAAAGAGTAAGGGTGCTCAGCGCCCGACCTCCAACCCTTTGTTGTTAAAACTACCTTGTTGCTTTGGCGGGACCGTCTCGGTCTCCGAGCGCACTAACCCTCGGGTTGGTGAGCGCCCGCCAGAGTCCAACCAAACTCTTGTATTAAACCAGTCGTCTGAGTATAAAATTTTAATTAAATTA
355	1114_15388_15158	unidentified	0	0	27	1	2	2	33	0	0	0	1	0	5	7	79	0	TTACAAGAGTGATTGGGGGGATCCGTCCCCCTGAACCTCCAACCCCATGTTTTCCGACTCTGTTGCCTCGGGGGCGACCCGGCCCTTCTGGGCGTCGGGGCCCCCGGTGGTCCATCAATCAACCCTGCATCTTTGCGTCTGAGTAACATTTTGAATTAAATCA
356	1104_7342_18699	unidentified	2	4	0	2	1	1	53	9	2	1	4	47	12	21	4	0	TTACTGAGTTAGGGTCTTCATGGCCCGAACCTCCAACCCTTGTGTTTAATATACCATGTTGCTTCGGCGGGCCCGTCCTCTAGGGGACCGCCGGGGGGCCGTAAAACGCCCTCTGGCCAGCGCCCGTCGATAGCCCACAACCAAAATTCTTAATTAAACGTGTCATTGTCTGAGTACTTGATTATTTAAATCATTAAGCA
357	1114_15773_3346	unidentified	0	0	0	0	2	0	1	0	0	0	0	1	0	0	147	0	TTATAGTATATCTATAAGTCAGGATGTAGGGTACCTATTAGTGGTGAAAGCCTCTTTTAAGTGCCCTCCCCGCTAAACCTTGTAAATTTAACTTTAATTAGTTCCCTTGGTAGGCGTGACTGCCTGTGGATAAAAATTTAAACTCTTTAATAAATTGGCTGAAAATAGTGTAACTGTCTGAAATAATGTTAATATTA
358	1102_14801_23872	unidentified	7	3	1	0	4	3	18	5	20	29	4	18	14	4	14	5	TTACAAGAACGCCCGGGCTTCGGCCTGGTTATTCATAACCCTTTGTTGTCCGACTCTGTTGCCTCCGGGGCGACCCTGCCTTCGGGCGGGGGCTCCGGGTGGACACCATAACTCTGCATCTTTGCGTCTGAGTAACATTTTGAATTAAATCA
359	1113_20175_3076	unidentified	36	0	1	0	18	20	32	14	4	7	29	1	12	3	0	0	TTACTGAGTGAGGGTTTCGGCCCGACCTCCAACCCCTATGTATTCCGACTCTGTTGCCTCGGGGGCGACCCTGCCTTCGGGCGTTGGGGCCCCCGGTGGACACCATAACTCTGCATCTTTGCGTCTGAGTACACGATTGAATCAATCA
360	2102_26534_22913	unidentified	0	0	0	568	21	9	1	0	1	0	0	0	0	0	0	0	TTACCGAGTGAGGGCGTTAACGCCCGACCTCCAACCCTTTGTGAACCAACCTCTGTTGCCTCGGGGGCGACCCGGCCCTTCGGGTGTCGGGGCCCTCGGTGGACCACACTTCAACTCTGCGTCTTTGCGTCTGAGTCTTATGATAAATCAATCA
361	2107_26877_12539	unidentified	0	2	0	0	48	47	53	1	0	7	0	1	1	0	0	0	TTACAAGAGTGAGGGGCTCGCGCCCCGAACCTCCAACCCCATGTTTTCCGACTCTGTTGCCTCGGGGGCGACCCGGCCCTTCTGGGCGTCGGGGCCCCCGGTGGTCCATCTCAACCCTGCATCTGTGCGTCTGAGTCAATATTTGAATCAATCA
362	2103_2839_17998	unidentified	12	9	1	0	1	3	32	0	2	9	12	28	11	3	32	1	TTACCGAGATAGGGTTTCTTCGGAGCCCGACCTCCAACCCATTGTCTACCATACCTCTGTTGCCTCGGCGGGTCGCCGGCGTGCCTTTACGGGCCGCCGCCGTCGGCCCCTTAACAAGGGCTCTCGTGTGCCCGCCGCAGGACCTATTAAACTCTGTTTTTAAACAAGTATTCTGAGTGGGAATTAAATAACTTCA
363	1113_8473_17920	unidentified	2	0	0	0	0	0	0	0	18	0	54	19	39	13	11	0	TTAACGAGACTTGGTGCTTCGGCGCCCGACCTCCAACCCTTTGTCTACCTTACCACTGTTGCCTCGGCGCACGCGGGAGCAATCCTGCAGCGCCGGTGGCCAAAAACACTAAACCCTTTTGAACCCAGTTTTCTGAGAAATTATTTAATAACTTCA
364	1111_14753_3753	unidentified	1	0	0	0	3	1	38	8	8	4	33	13	7	28	8	0	TTACTGAGTGAGGGCCTCCGGGCTCGACCTCCAACCCCATGTATTCCGACTCTGTTGCCTCGGGGGCGACCCTGCCTTCGGGCGTTGGGGCCCCCGGTGGACCACACAACTCTGCATCTTTGCGTCTGAGTAACATTTTGAATTAAATCA
365	1103_22039_21319	unidentified	0	0	1	16	3	0	5	35	2	0	6	33	30	2	3	2	TTACCGAGCGAGGGCCTCCGGGTCCGACCTCTCAACCCCATGTTATCCGACACTGTTGCCTCGGGGGCGACCCTGCCTTCGGGCGTTGGGGCCCCCGGTGGACACCATAACTCTGCATCTTTGCGTCTGAGTAACATTTTGAATTAAATCA
366	2108_19453_26017	unidentified	0	0	0	8	0	0	0	36	2	0	3	52	25	0	0	0	TTACTGAGTGAGGGTTTCGGCCCGACCTCCAACCCCTATGTATTCCGACACTGTTGCCTCGGGGGCGACCCGGCCCCTTGCGGGCGTCGGGGCCCCCGGCGGACCGTCAAACGCTGCATCTGTGCGTCCGAGTCTTATGAGAAATCAATCA
367	1103_18276_14251	unidentified	24	4	0	0	1	6	14	3	1	6	101	13	5	0	3	0	TTACCGAGTTAGGGCCCTCTCACGGCCCGACCTCCCAACCCCTTGTTTAATTACACCATTTGTTGCTTCGGCGGGACGGTCTACCCAGACCGCCGGAGGGTGCACACCGCCCCTCTGGAGAGCTTTGCCCGCCGACGGCCCCCTTCAAAAATCTTGAACCCAACCGTGACGCCTAAATTGATTTATTGTATAATGTACAAAAATA
368	2104_16698_20531	unidentified	9	4	4	67	7	4	7	1	12	16	20	9	20	9	10	0	TTACCGAGTTAGGGTCTCTCACGGCCCGACCTCCCAACCCCTTGTTTAATCATACCATTTGTTGCTTCGGCGGGACGGTCTCCCCAGACCGCCGGAGGGTGCACACCGCCCCTCTGGAGAGTTTTGTCCGCCGATGGCCCCCCTTCAAAAAATCTTGAACCCAACCGTGACGCCTAAATTGATTATTGTATAATGTACAAAAATA
369	1101_23037_24934	unidentified	0	0	1	0	0	0	2	0	0	0	0	0	0	136	0	1	TTAAACGAAACAAACCCTCCCGTCCGGCTCCGGTCAGGCGGGGGGGCCAGTCTCAAACCCTTTGTCGTCCGACCATGTTGCCTCGGGGGAGACCCTGCCTCCGGGCGGGTGGCACCCCGGTGGACCAAACCAAACTCTTGCTTAATTTTGTAGTCTGAGTCGATTTAAAAATAAATCA
370	2102_8714_18579	unidentified	0	0	5	20	1	0	6	31	2	0	10	25	27	3	8	0	TTACCGAGCGAGGGCCTCCGGGTCCGACCTCTCAACCCCATGTTATCCGACTCTGTTGCCTCGGGGGCGACCCTGCCTTCGGGCGTTGGGGCCCCCGGTGGACACCATAACTCTGCATCTTTGCGTCTGAGTAACATTTTGAATTAAATCA
371	1113_24845_16258	unidentified	0	0	0	2	0	0	0	0	5	0	0	0	6	31	24	58	TTAGTGAACGCCCCTCGGGGCTTATCCAACCAACCTCTGTGAACTGTGGCCCTCGGGCCTTTTACAAACATTGAACGTCATGAACGTAGTAATCTATAACAAAACA
372	2103_17956_23975	unidentified	7	8	4	44	8	18	18	6	7	4	18	18	5	3	7	0	TTAATGAGCGAGGGTCCTCCGGGGCCCGACCTCCCACCCTTTGATGTTGAACAAACCTGTTGCTTTGGAGGGACGGTCTCCGGACCGCCGGTCTTCACGGATCGGTCAGCGCCCGCCAGAGGACCAACCAAACACTATTTTAATCGTCAGTCGGAGTAAACATTTTAATAAATTA
373	2103_21580_8531	unidentified	1	0	0	0	1	1	5	0	0	91	3	1	0	26	0	1	TTACTGAGTGAGGGCCTCCGGGTCCGACCTCCAACCCCATGTATTCCGACTCTGTTGCCTCGGGGGCGACCCTGCCTTCGGGCGTTGGGGCCCCCGGTGGACACCATAACTCTGCATCTTTGCGTCTGAGTAACATTTTGAATTAAATCA
374	1112_14534_27779	unidentified	4	17	58	0	12	0	2	0	9	1	0	10	3	4	5	0	TTACTGAGAAAGGGTCCTTCGGGGCCCGACCTCCAACCCTATGTCTATCATACCTCTGTTGCCTCGGCAGGTTGCCGGTGCGTCCTCACGGGCGAACCGCCGTCGGCCCCTTAACACGGGCTCTCGTGTGCCTGCCGCAGGACCATCAAACTCTGTTTTAAAACAAGTATTCTGAGTGGGAATTAAATAACTTCA
375	2104_20609_27718	unidentified	19	3	0	0	6	1	0	36	0	7	29	15	6	6	1	0	TTACTGAGACTGGGTGCTTCGGCGCCCGACCTCCAACCCCCTGTCTACCTTACCACTGTTGCCTCGGCGTCTCCGTCCGCCTCCTCCTCGCGGGGGGGTGCGGGGGGTGCGCCGGCGGCCAAAACAACGAAACCCTTCTTCAAACCAAGCAATCTGAGAAATTATTTTAATAACTTCA
376	2107_26432_19337	unidentified	0	1	4	233	0	0	0	0	0	0	4	0	6	1	43	15	TTACTGAGTTAGGGTCTTCTAGGCCCGACCTCCAACCCTTTGTCTAATTACCACTTGTTGCTTCGGCGAGCCCGTTCCTTGAAATATAGGGACCGCCGGGGGTTTAATACCCTTGGTCCGTGCTCGTCGATAGCCATTATTAAACTCTTGATTAAATGTGTCGTCTAAGTAAACAAGCAATTAAAATA
377	2111_18759_11012	unidentified	1	7	0	0	0	2	7	0	2	47	20	30	2	4	0	4	TTACTGAGATAGGGTCCTTCGGGGCCCGACCTCCAACCCAATGTCTACCATACCTCTGTTGCCTCGGCAGGCCGCCGGTCTCCTTCTTTACGGGGGGTTACCGCCGTCGGTCCTTACGGGCTTTCGAGCGCCTGCCGCAGGGATATACAAACTCTTTTTTAAACCAGTACTCTGAGTGGGAAATCAATAGAATTA
378	1106_21628_8739	unidentified	2	23	0	42	14	1	2	0	1	3	5	23	41	0	13	1	TTACCGAGATAGGGTTCCTTCGGGGCCCGACCTCCAACCCATTGTCTACCATACCTCTGTTGCCTCGGCGGGGCCGCCGGCGCCTTTACGGGCGTCGCCGTCGGTCTTCACGGGCTTTCGAGTGCCCGCCGCAGGACTTATAAACTCTTTTTAAAGCAGTATTCTGAGTGGGAATTTAATAACTTCA
379	1109_13142_22054	unidentified	70	9	1	1	9	0	3	35	0	9	4	3	0	7	0	0	TTAAAGAGTAAGGGTGCTCAGCGCCCGACCTCCAACCCCCTGTCTACCTTACCACTGTTGCCTCGGCGTCTCCGTCCGCCTCCTCCTCGCGGGGGGGTGCGGGGGGGTGCGCCGGCGGCCAAAACAACGAAACCCTTCTTCAAACCAAGCAATCTGAGAAATTATTTTAATAACTTCA
380	1110_13739_20900	unidentified	33	6	0	1	22	9	24	10	5	4	31	0	5	4	0	0	TTACTGAGTGAGGGTTTCGGCCCGACCTCCAACCCCTATGTATTCCGACTCTGTTGCCTCGGGGGCGACCCTGCCTTCGGGCGTCGGGGCCCCGGGTGGACCATTCAAACACTGCATCTTTGCGTCTGAGTACACGATTGAATCAATCA
381	1103_15884_9511	unidentified	4	0	0	0	0	1	0	0	14	0	78	7	26	3	12	0	TTAACGAGACTGGGTGCTTCGGCGCCCGACCTCCAACCCTTTGTCTACCTTACCACTGTTGCCTCGGCGCACGCGGTAGCAATCCTGCAGCGCCGGTGGCCAAAAACACTAAACCCTTTTGAACCCAGTTTTCTGAGAAATTATTTAATAACTTCA
382	2101_4687_11231	unidentified	0	0	0	0	0	0	98	0	3	3	0	10	17	1	5	0	TTAAAGAGTAAGGGTGCTCAGCGCCCGACCTCCAACCCTTTGTTGTTAAAACTACCTTTGTTGCTTTGGCGGGACCGTTCGGTCTCCGAGCCGCCAGGCCCCTTCACGGGGGTCCAGGCGAGCGCCCGCCATAGTTAAACCAAACTCTTGTTATTAAACCGGTCGTCTGAGTAAAATTTTTGAATTAAATCA
383	2108_11228_18012	unidentified	0	2	0	0	0	0	4	0	73	9	4	5	3	0	0	1	TTACTGAGATAGGGTCCTTCGGAGCCCGACCTCCAACCCAATGTCTACCATACCTCTGTTGCCTCGGCAGGCCGCCGGTTCTTCCTCACGGGGGTGCCGCCGTCGGTTCTTTTGGGCTTTCGAGCGCCTGCCGCGGGGATCTATAAACTCTTTTTTAAACCAGTATTCTGAGTGGGAAATCAATAGTATTA
384	2113_2316_13943	unidentified	1	1	2	283	0	0	0	0	0	0	0	0	12	1	37	3	TTACTGAGTTAGGGTCTTCTAGGCCCGACCTCCAACCCTTTGTCTAATTACCACTTGTTGCTTCGGCGAGCCCGTTCCTTGAAATATAGGGACTGCCGGGGGTTTTATGCCCTTGGTCCGCGCTCGTCGATAGCCATTATTAAACTCTTGATTAAATGTGTCGTCTAAGTAAACAAGCAATTAAAATA
385	1109_8441_5248	unidentified	5	8	6	30	16	12	15	5	6	5	12	14	1	3	3	1	TTAATGAGCGAGGGTCCTCCGGGGCCCGACCTCCCACCCTTTGATGTTGAACAAACCTGTTGCTTTGGCGGGACGGTCTCCGGACCGCCGGTCTTCACGGATCGGTCAGCGACCGCCAGAGGACCAACCAAACACTATTTTAATCGTCAGTCGGAGTAAACATTTTAATAAATTA
386	1101_18019_5002	unidentified	4	3	6	46	13	18	16	3	5	4	10	7	4	6	5	3	TTAATGAGCGAGGGTCCTCTGGGGCCCGACCTCCCACCCTTTGATGTTGAACAAACCTGTTGCTTTGGCGGGACGGTCTCCGGACCGCCGGTCTTCACGGATCGGTCAGCGCCCGCCAGAGGACCAACCAAACACTATTTTAATCGTCAGTCGGAGTAAACATTTTAATAAATTA
387	1108_24805_11719	unidentified	0	0	0	0	0	0	0	0	14	0	0	0	73	0	29	0	TTACCGAGATAGGGTCCCTCTGGGGCCCGACCTCCAACCCTTTGTCTATATAACCTTCGTTGCCTCGGTGGGTCGCCGGGGGCCCCGTGAAACGGGTTCCCGCCATCGGCTCCCTAACCAGAGCCTTTGTGCGCCCGCCGGTGGGATACATTTAAACCCTTATTTAACGAGTCTTCTGAGTTTATTATAATACTTCA
388	2111_4628_12185	unidentified	2	7	0	0	0	0	2	0	20	0	2	11	69	1	1	2	TTAACGAGATAGGGTCTCTTCGGAGCCCGACCTCCAACCCAATGTCTACCATACCTCTGTTGCCTCGGCGGGACGCCGGTGCCTCGGTTTCGCTGAGCACCGCCGTGGGCCCCTTTAAAAAAGGGCTCTCGAGCGCCCGCCGCTGGGATATACAAAACTCTTTATCAAAACCAGTCTTCTGAGTGAAAATTTAATACATTA
389	1102_7015_18564	unidentified	0	0	80	24	0	0	0	0	5	0	0	0	0	0	0	0	TTAATGAGCGAGGGTCCTCCGGGGCCCGACCTCCCACCCTTTGTCGTTCAAAACCATGTTGCCTTGGCGGGCCGGCGACCCTCGTGGCCGCCGACCACCCGCCAGAGGATCAATCAAAACCCTTTTGTAAACGTTCGTCCGAGTATGATTATTAAATTATCA
390	1104_23251_26298	unidentified	14	5	1	31	22	15	17	3	3	5	11	9	9	4	1	0	TTAATGAGCGAGGGTCCTCCGGGGCCCGACCTCCCACCCTTTGATGTTGAACAAACCTGTTGCTTTGGCGGGACGGTCTCTGGACCGCCGGTCTTCACGGATCGGTCAGCGCCCGCCAGAGGACCAACCAAACACTATTTTAATCGTCAGTCGGAGTAAACATTTTAATAAATTA
391	2109_26207_8866	unidentified	4	1	0	4	1	0	18	7	9	8	5	7	15	8	15	11	TTACAAGTGACCCCGGTCTTACCACCGGGATGTTCATAACCCTTTGTTGTCCGACTCTGTTGCCTCGGGGGCGACCCTGCCTTCGGGCGTTGGGGCCCCCGGTGGACACCATAACTCTGCATCTTTGCGTCTGAGTAACATTTTGAATTAAATCA
392	2108_7719_10281	unidentified	0	2	4	14	0	0	0	0	9	23	0	16	41	1	5	3	GTACCGAGTTAGGGTTCTCCTCGCGAGGCCCGACCTCCCAACCCTGTGTCTATCATACCTTCTTGTTGCTTCGGTGGACCGGACGCGGCCAACTGGTCGCGACCGCCGGGCGTTCACCCGCCTGGAGAGCCGTCCGCCGATGGCCCAAATCAAAAACTCTTGTACCAAAACATGTCGCCTGAATTATTTCTTGATATTAATCAAAAACA
393	1108_16425_14145	unidentified	0	0	2	4	1	0	1	27	2	0	3	38	18	0	0	0	TTACCGAGCGAGGGCCTCCGGGTCCGACCTCTCAACCCCATGTTATCCGACACTGTTGCCTCGGGGGCGACCCGGCCCCTTGCGGGCGTTGGGGCCCCCGGTGGACACCATAACTCTGCATCTTTGCGTCTGAGTAACATTTTGAATTAAATCA
394	1114_23601_8670	unidentified	4	1	0	1	4	9	11	3	13	8	4	8	14	3	16	9	TTACTGAGTGAGGGTTTCGGCCCGACCTCCAACCCCTATGTATTCCGACTCTGTTGCCTCGGGGGCGACCCTGCCTTCGGGCGTTGGGGCCCCCGGTGGACACTTCAAACTCTTGCGTAACTTTGCAGTCTGAGTAAACTTAATTAATAAATTA
395	2112_27859_13894	unidentified	0	0	0	0	0	0	0	0	0	0	0	0	0	18	59	25	TTACCGTGTTCTGGGTCCCCTCGGGGGCCCGACCACCCACCCTTTGTAGTTACATGACTATCGTTGCTTTGGCGGGACGGCCCCCTCACGGGGTGCCGCCGGGCCCCAAATCGCCCGGAGAGCTCCCGCCGGAGGACCACAAACACTAGCCTTTGAACCAGTACGTCAGAGTAAGAATTTAATAATTCA
396	1103_18640_18101	unidentified	0	0	0	0	0	1	0	0	0	0	0	0	0	0	0	90	TTACAAGAGCGATTGGGGGGATCCGTCCCCCCGAACCTCCAACCCCATGTTTTCCGACTCTGTTGCCTCGGGGGCGACCCGGCCCTTCTGGGCGTCGGGGCCCCCGGTGGTCCATCAATCAACCCTGCATCTTTGCGTCTGAGTAAATATTTGAATCAATCA
397	1103_19963_3940	unidentified	0	0	0	0	0	0	0	0	0	0	0	93	0	0	0	0	TTACTGAGATAGGGTCCTTCGGGGCCCGACCTCCAACCCAATGTTTATTATACCTCTGTTGCCTCGGCGGGTCGCCGGTCTCCTTCTTCACGGCGGGTTACCGCCGTCGGTCCTTACGGGCTTTCGAGCGCCTGCCGCAGGGATATACAAACTCTTTTTTAAACCAGTACTCTGAGTGGGAAATCAATAGAATTA
398	1102_13375_15186	unidentified	0	0	0	0	0	0	0	0	0	0	0	0	0	0	0	89	ATGTAGGCCAGCCAGATTGGAGCCCGTTTGGCCCCCAGACGTTTGCCTAACTAGGGTGTTTCTCTCACCAGACGTGGTGGTAGTCAACCCTATGTTAGGCTGCTTTTTGGAGCAAACGAGGCTTCCTGAATGACTGGTACACAGTTCACCCCTGTCTATGAGTACTACTGTTTCCTCGGCAAGCCTGCTTGCCAATGAGGACCCATCAACCCTTTTTATGTT
399	2109_15113_18997	unidentified	4	8	7	101	8	7	11	2	3	7	5	8	6	7	3	1	TTAATGAGCGAGGGTCCTCCGGGGCCCGACCTCCCACCCTTTGATGTTGAACAAACCTGTTGCTTTGGCGGGACGGTCTCCGGACCGCCGGAGGGTGCACACCGCCCCTCTGGAGAGTTTTGCCCGCCGATGGCCCCCCTTCAAAAAATCTTGAACCCAACCGTGACGCCTAAATTGATTATTGTATAATGTACAAAAATA
400	1108_11499_12746	unidentified	3	16	0	21	5	11	28	2	1	6	2	12	6	4	12	0	TTAATGAGCGAGGGTCCTCCGGGGCCCGACCTCCCACCCTTTGATGTTGAACAAACCTGTTGCTTTGGCGGGACGGTCTCCGGACCGCCGGTCTTCACGGATCGGTCAGCGCCCGCCAGAGGACCAACCAAACACTATTTTAATCGTCAGTCGGAGTAAACATTTTAATAAAATA
